# Supplementary material for: Integrated analyses of miRNAome and transcriptome reveal zinc deficiency responses in rice seedlings
Source: BMC Plant Biol. 2019 Dec 26;19:585. doi: 10.1186/s12870-019-2203-2 (PMC6933703; doi:10.1186/s12870-019-2203-2)
Supplement: Supplementary file 2 — Additional file 2: Figure S1. Pearson’s correlation (R-value) of three biological replicates of shoot and root samples for RNA sequencing under control, Zn deficiency, and Zn resupply conditions. Zn plus shoot, ZPS; Zn minus shoot, ZMS; Zn plus root, ZPR; Zn minus root, ZMR; Zn resupply shoot, ZRS; Zn resupply root, ZRR. Figure S2. Length distribution of the small RNAs from the small RNA sequencing data in the six samples. Each bar indicates the mean ± SD of three biological replicates. Figure S3. Pearson’s correlation (R-value) of three biological replicates of shoot and root samples for small RNA high-throughput sequencing under control, Zn deficiency, and Zn resupply conditions. Figure S4. Venn diagram representing the overlap of the Zn-deficiency- and Zn-resupply- responsive miRNAs (a, known and novel miRNAs; b, novel miRNAs) in roots and shoots. Figure S5. Predicted secondary structures of 38 Zn-responsive novel miRNAs identified in this study. The red lines indicate the mature miRNA sequences that were found to be differentially expressed under Zn deficiency and/or Zn resupply. The blue lines indicate the miRNA* sequences that were detected by the small RNA sequencing. If no blue line was indicated, it means that no miRNA* sequences were detected by the small RNA sequencing. Figure S6. Gene ontology (GO) representation of the overrepresented GO terms of biological processes in the potential target genes of the differentially expressed miRNAs under Zn deficiency and/or Zn resupply. The GO representation was generated using single enrichment analysis (SEA) tool on AgriGO (http://bioinfo.cau.edu.cn/agriGO/) (Fisher’s test, P < 0.05, FDR < 0.05). The number in parenthesis represents the FDR value. Figure S7. Gene ontology (GO) representation of the overrepresented GO terms of cellular component in the potential target genes of the differentially expressed miRNAs under Zn deficiency and/or Zn resupply. The GO representation was generated using single enrichment ana [file 12870_2019_2203_MOESM2_ESM.xlsx]

## Sheet: Table S1
Supplemental Table S1 Primers used for quantitative RT-PCR analysis
Gene name	Accession No.	Forward primer (5'–3')	Reverse primer (5'–3')	Product length (bp)
Pri-miR397b	-	AGCTGCCTAGCCAAGTGATG	GCAGTGCTGGTGAACCTTTG	198
Pri-miR398a	-	ACTGAGAACACAGGTGCCAAT	CAAAGGGGTGACCTGAGAAC	87
Pri-miR408	-	AGAGCATGGGATGGGGCTAT	ACCAGCCATCTCTCAGAACTC	91
Pri-miR528	-	AGCTGGACTTCACTTTTGCCT	TCCACAGAACAGCCTAGCAG	72
Pri-miR1863c	-	GAAAGTGCTGGCTGTATGCC	AGAGCCAACACGAATCCACT	103
Pri-nov-miR3	-	CGTACGTACCTGACCCGAAC	CGTGTTGCTTTCGTCACGTT	218
Pri-nov-miR28	-	GGGAACAACCAATTGAAAGGGA	CCTTGTGAGACTCTGTCGGG	71
OsLAC7	Os01g0850550	ACGAAGGTGAAGACGCTCAG	CGAGGTTGAACTCACCTGCT	175
OsLAC	Os01g0850800	GTGATCTACACGGCCAACCA	TGACAGAGGGTACGGTGAGT	105
OsLAC26	Os11g0708100	GTCGGGAACTACAACCCCAG	TGTGTCTGGAAACAGAAGGGG	184
OsCSD2	Os07g0665200	TGACAGCCAGATCCCCCTTA	CCTGGAGTCCGATGATTCCG	158
OsORC6	Os07g0628600	ATCCAGTTCGGCTGTGTCAG	CGACCAAAGTCAGTGCTTGC	116
OsUCL30	Os08g0482700	GGCGTCTTCTTCCGTTCTGA	CAACGAAGCTGAACACGAGC	176
OsUCL16	Os06g0218600	GATTCTGGCTGCTGCAATGG	TTGAACACGAGGGTATCGCC	186
OsUCL4	Os02g0653200	ACACTGACACGCACGTTTTG	GTCGCTGTAGGACTGGATCG	138
OsZIP9	Os05g0472400	TCTTCTCGCTAACCACACCG	AGTTGAGGATTCCAGCAGCC	129
Os03g0191900	Os03g0191900	AGCAATCTTCCTGCTGCGAT	GAAGGACACCATGGACGGAG	84
Os06g0639800	Os06g0639800	GAAGACTGCTCCATCGTCCG	GTTCCGGATCAGTTCTGCCA	193
Os06g0131300	Os06g0131300	ACTTCCACATTGGCTCCCAG	CTCGCTGCAGATGATGGGAT	275
OsACT1	Os03g0718100	TGGCATCTCTCAGCACATTCC	TGCACAATGGATGGGCCAGA	76
OsUBQ2	Os02g0161900	GAGCCTCTGTTCGTCAAGTA	ACTCGATGGTCCATTAAACC	68

## Sheet: Table S2
Supplemental Table S2 Summary of the reads from RNA sequencing in the 18 libraries
Sample	Total valid reads	Total valid reads mapped (%)	Unique mapped reads (%)	Multi mapped reads (%)	Pair-end mapped reads (%)	Reads map to sense strand (%)	Reads map to antisense strand (%)	Non-splice reads (%)	Splice reads (%)
ZPS_1	48039122	46386563 (96.56%)	34417169 (71.64%)	11969394 (24.92%)	44659716 (92.97%)	21311860 (44.36%)	21344993 (44.43%)	26032210 (54.19%)	16624643 (34.61%)
ZPS_2	51555668	49936459 (96.86%)	39758683 (77.12%)	10177776 (19.74%)	49115554 (95.27%)	23848244 (46.26%)	23880209 (46.32%)	27729126 (53.78%)	19999327 (38.79%)
ZPS_3	48986246	47360082 (96.68%)	37572966 (76.70%)	9787116 (19.98%)	46553160 (95.03%)	22577789 (46.09%)	22607844 (46.15%)	26004617 (53.09%)	19181016 (39.16%)
ZMS_1	49629440	47842972 (96.40%)	36511320 (73.57%)	11331652 (22.83%)	46027638 (92.74%)	22568904 (45.47%)	22603046 (45.54%)	27403058 (55.22%)	17768892 (35.80%)
ZMS_2	49295334	47977664 (97.33%)	38010040 (77.11%)	9967624 (20.22%)	47299298 (95.95%)	22919482 (46.49%)	22952473 (46.56%)	26467904 (53.69%)	19404051 (39.36%)
ZMS_3	53863252	52305168 (97.11%)	41379572 (76.82%)	10925596 (20.28%)	51476830 (95.57%)	24963948 (46.35%)	24999730 (46.41%)	28831147 (53.53%)	21132531 (39.23%)
ZRS_1	44854784	43443481 (96.85%)	26367246 (58.78%)	17076235 (38.07%)	41727536 (93.03%)	17205998 (38.36%)	17257170 (38.47%)	21951665 (48.94%)	12511503 (27.89%)
ZRS_2	52882068	51293901 (97.00%)	40609121 (76.79%)	10684780 (20.20%)	50315986 (95.15%)	24430804 (46.20%)	24466361 (46.27%)	28145367 (53.22%)	20751798 (39.24%)
ZRS_3	47828014	46547278 (97.32%)	36817561 (76.98%)	9729717 (20.34%)	45756636 (95.67%)	22209108 (46.44%)	22238509 (46.50%)	26082599 (54.53%)	18365018 (38.40%)
ZPR_1	48764562	44541243 (91.34%)	34324704 (70.39%)	10216539 (20.95%)	42922598 (88.02%)	21135322 (43.34%)	21156435 (43.38%)	25877261 (53.07%)	16414496 (33.66%)
ZPR_2	44040796	40503036 (91.97%)	32013333 (72.69%)	8489703 (19.28%)	39665626 (90.07%)	19284023 (43.79%)	19299944 (43.82%)	21580459 (49.00%)	17003508 (38.61%)
ZPR_3	51999010	47039244 (90.46%)	37165833 (71.47%)	9873411 (18.99%)	46254080 (88.95%)	22374764 (43.03%)	22391637 (43.06%)	25822058 (49.66%)	18944343 (36.43%)
ZMR_1	46074280	43435618 (94.27%)	32826054 (71.25%)	10609564 (23.03%)	41723436 (90.56%)	20341147 (44.15%)	20367863 (44.21%)	24943098 (54.14%)	15765912 (34.22%)
ZMR_2	51167192	48124815 (94.05%)	38133129 (74.53%)	9991686 (19.53%)	47219332 (92.28%)	22955578 (44.86%)	22976019 (44.90%)	26944032 (52.66%)	18987565 (37.11%)
ZMR_3	48083742	44919313 (93.42%)	35504906 (73.84%)	9414407 (19.58%)	44234252 (91.99%)	21377596 (44.46%)	21393859 (44.49%)	24663826 (51.29%)	18107629 (37.66%)
ZRR_1	53601984	48666799 (90.79%)	37122370 (69.26%)	11544429 (21.54%)	46525084 (86.80%)	22973436 (42.86%)	22995840 (42.90%)	28440147 (53.06%)	17529129 (32.70%)
ZRR_2	55224516	51838963 (93.87%)	40915374 (74.09%)	10923589 (19.78%)	50991182 (92.33%)	24690714 (44.71%)	24713873 (44.75%)	28347347 (51.33%)	21057240 (38.13%)
ZRR_3	28611876	24831435 (86.79%)	19768907 (69.09%)	5062528 (17.69%)	24453046 (85.46%)	11825449 (41.33%)	11836122 (41.37%)	13680550 (47.81%)	9981021 (34.88%)

## Sheet: Table S3
Supplemental Table S3 RNA-seq analysis of rice shoot and root samples under Zn deprivation and Zn resupply
Gene ID	Gene name	Transcript ID	GO	KEGG	KO_ENTRY	EC	Description	FPKM_ZPS_1	FPKM_ZPS_2	FPKM_ZPS_3	FPKM_ZMS_1	FPKM_ZMS_2	FPKM_ZMS_3	FPKM_ZPR_1	FPKM_ZPR_2	FPKM_ZPR_3	FPKM_ZMR_1	FPKM_ZMR_2	FPKM_ZMR_3	FPKM_ZRS_1	FPKM_ZRS_2	FPKM_ZRS_3	FPKM_ZRR_1	FPKM_ZRR_2	FPKM_ZRR_3
MSTRG.1	Os01g0100100	MSTRG.1.1;MSTRG.1.2;Os01t0100100-01	GO:0005096(GTPase activator activity);GO:0005622(intracellular);GO:0006886(intracellular protein transport);GO:0012505(endomembrane system);GO:0017137(Rab GTPase binding);GO:0031338(regulation of vesicle fusion)	03040(Spliceosome)	K12840	NA	RabGAP/TBC domain containing protein	11.1873	11.211	12.1088	11.4329	10.8229	12.0565	11.1861	13.1937	11.1875	10.0182	11.871	11.5909	7.37677	11.2336	11.6251	11.2237	12.814	12.6792
MSTRG.10	Os01g0101200	MSTRG.10.1;MSTRG.10.2;MSTRG.10.3;Os01t0101200-01;Os01t0101200-02	GO:0000287(magnesium ion binding);GO:0005737(cytoplasm);GO:0005829(cytosol);GO:0008270(zinc ion binding);GO:0009507(chloroplast);GO:0009570(chloroplast stroma);GO:0016787(hydrolase activity);GO:0019284(L-methionine biosynthetic process from S-adenosylmethionine);GO:0019509(L-methionine biosynthetic process from methylthioadenosine);GO:0043715(2,3-diketo-5-methylthiopentyl-1-phosphate enolase acti…	00270(Cysteine and methionine metabolism);00270(Cysteine and methionine metabolism)	K09880	EC:3.1.3.77	2%2C3-diketo-5-methylthio-1-phosphopentane phosphatase domain containing protein	11.7997	12.0964	12.3397	10.6717	11.2363	13.6473	1.3052	1.14476	0.963821	1.2692	1.71513	1.43519	12.7115	10.7457	17.0702	1.59345	1.21218	1.77271
MSTRG.100	Os01g0113325	Os01t0113325-00	NA	NA	NA	NA	Hypothetical protein	0	0	0	0	0	0	0.147902	0.097532	0.063611	0.046003	0.163774	0.080928	0.046447	0.019387	0	0	0.068235	0
MSTRG.1000	Os01g0254900	Os01t0254900-01	GO:0000149(SNARE binding);GO:0005484(SNAP receptor activity);GO:0006886(intracellular protein transport);GO:0006906(vesicle fusion);GO:0012505(endomembrane system);GO:0016021(integral component of membrane);GO:0031201(SNARE complex);GO:0048278(vesicle docking)	04130(SNARE interactions in vesicular transport);04145(Phagosome)	K08488	NA	Similar to Syntaxin 22 (AtSYP22) (AtVAM3)	23.3023	50.4237	48.1792	25.5372	40.4373	39.0502	34.7795	54.7269	59.6427	29.5358	57.3545	57.1568	20.3792	38.7523	39.2427	34.0759	44.314	31.5754
MSTRG.10000	Os03g0570200;Os03g0570300	Os03t0570200-00;MSTRG.10000.2;MSTRG.10000.3;MSTRG.10000.4;Os03t0570300-01	GO:0005739(mitochondrion);GO:0005783(endoplasmic reticulum);GO:0005794(Golgi apparatus);GO:0010584(pollen exine formation);GO:0016021(integral component of membrane);GO:0003690(double-stranded DNA binding);GO:0005634(nucleus);GO:0006260(DNA replication);GO:0006974(cellular response to DNA damage stimulus)	NA	NA	NA	Conserved hypothetical protein;Zinc finger%2C C2H2-like domain containing protein	0.731238	1.07625	1.87733	3.79354	1.0302	1.3625	0.859046	1.1767	1.56495	0.368564	1.80968	2.04258	0.862033	2.05929	1.04317	1.83874	1.72652	1.74843
MSTRG.10001	Os03g0570800	MSTRG.10001.1;MSTRG.10001.2;MSTRG.10001.3;MSTRG.10001.4;Os03t0570800-01	GO:0006855(drug transmembrane transport);GO:0015238(drug transmembrane transporter activity)	NA	NA	NA	Multi antimicrobial extrusion protein MatE family protein	3.92139	3.52824	3.2671	3.21915	3.10363	3.46723	2.89291	2.62265	2.48328	2.49999	3.07484	2.19057	2.2027	2.72731	5.07079	1.69838	2.84109	2.7346
MSTRG.10002	Os03g0570775	Os03t0570775-01	NA	NA	NA	NA	Hypothetical gene	0.314352	0	0.175918	0.183218	0	0.058647	0	0	0.381711	0.025287	0	0	0.248053	0	0.072826	0.260211	0	0
MSTRG.10003	Os03g0570800	MSTRG.10003.1	NA	NA	NA	NA		1.28424	0.312979	0.240317	1.13659	0.135639	0.333769	0.168958	0.190264	0.272853	0.583766	0.443954	0.106674	0.546411	0.331281	0.573073	1.62088	0.24822	0.500405
MSTRG.10004	Os03g0571700	MSTRG.10004.1;MSTRG.10004.2;Os03t0571700-01	GO:0006855(drug transmembrane transport);GO:0015238(drug transmembrane transporter activity)	NA	NA	NA	Similar to TRANSPARENT TESTA 12 protein	4.12856	4.67698	4.43845	3.88297	4.01134	3.837	0.191031	0.250384	0.265111	0.182604	0.445114	0.40043	3.43449	2.91656	4.67355	0.290881	0.391199	0.452461
MSTRG.10005	Os03g0571800	Os03t0571800-00	NA	NA	NA	NA	Hypothetical protein	0.024029	0	0	0	0	0.057066	0	0	0	0.124719	0	0	0	0	0.040287	0	0	0
MSTRG.10006	Os03g0571900	MSTRG.10006.1;MSTRG.10006.2;Os03t0571900-01	GO:0006855(drug transmembrane transport);GO:0015238(drug transmembrane transporter activity)	NA	NA	NA	Similar to transparent testa 12 protein	6.26845	7.43019	6.18501	5.5559	7.33116	7.61338	1.51495	2.23595	2.59703	3.15622	2.04122	2.55595	5.27802	5.61901	8.2044	0.958931	2.48279	2.47503
MSTRG.10007	Os03g0572050;Os03g0572925	Os03t0572050-00;MSTRG.10007.1;MSTRG.10007.3;Os03t0572925-00	NA	NA	NA	NA	Hypothetical protein	2.22651	1.64242	1.77598	2.26651	2.4686	1.83601	0.966627	0.813427	0.711082	0.981062	0.638272	0.691054	1.23767	1.79023	2.36204	0.509985	0.691002	0.750139
MSTRG.10009	Os03g0572250;Os03g0572300	Os03t0572250-01;MSTRG.10009.2;MSTRG.10009.3;Os03t0572300-01	GO:0000813(ESCRT I complex);GO:0005515(protein binding);GO:0005634(nucleus);GO:0015031(protein transport)	04144(Endocytosis)	K12185	NA	Conserved hypothetical protein;Modifier of rudimentary%2C Modr family protein	6.38602	6.45671	7.02325	7.79764	5.93392	6.44018	7.14581	5.6514	5.82114	5.66346	6.0187	5.38078	6.93384	5.13296	6.3404	7.13822	5.16554	6.36137
MSTRG.1001	Os01g0254950	Os01t0254950-01	NA	NA	NA	NA	Hypothetical gene	0	0	0	0	0.085187	0	0	0	0	0	0.03576	0	0	0	0	0	0	0.16562
MSTRG.10010	Os03g0572900	MSTRG.10010.1;Os03t0572900-01	GO:0006855(drug transmembrane transport);GO:0015238(drug transmembrane transporter activity)	NA	NA	NA	Multi antimicrobial extrusion protein MatE family protein	65.4403	44.6842	52.9185	54.9394	48.3071	46.7222	22.2829	31.3915	26.4796	19.0739	29.9557	23.7632	49.5904	52.1944	67.0363	25.3423	23.3826	18.2787
MSTRG.10011	Os03g0573750	MSTRG.10011.1;MSTRG.10011.2;MSTRG.10011.4;MSTRG.10011.3;Os03t0573750-01	NA	NA	NA	NA	Conserved hypothetical protein	5.3785	3.65992	3.85059	5.43164	2.58705	2.68845	6.91029	2.76465	2.89049	6.17241	3.78067	3.47536	4.56521	5.11813	3.31106	6.64224	4.32005	5.88729
MSTRG.10012	Os03g0574300	Os03t0574300-01	NA	NA	NA	NA	Conserved hypothetical protein	0.550562	0.378977	0.343788	0.681646	0.333268	0.522006	0.521679	0.571976	0.268217	0.848885	0.438042	0.492465	0.407743	0.582608	0	0.777129	0.629329	0.666946
MSTRG.10013	Os03g0574600	MSTRG.10013.1;Os03t0574600-01	NA	NA	NA	NA	Conserved hypothetical protein	5.83284	6.5353	5.2638	7.43464	5.99119	3.84431	0.228282	0.307846	0.329267	0.222654	0.157743	0.116695	11.5537	13.7947	1.55932	0.198259	0.147149	0.160438
MSTRG.10014	Os03g0574900	Os03t0574900-01	GO:0015079(potassium ion transmembrane transporter activity);GO:0016020(membrane)	NA	NA	NA	Similar to Potassium transporter 1 (OsHAK1). Splice isoform 2	13.8518	15.7085	17.468	19.1902	16.5865	16.6016	0.07319	0.257684	0.145053	0.098533	0.209194	0.160289	16.185	15.5601	23.3505	0.073436	0.138535	0.261362
MSTRG.10015	Os03g0575200	Os03t0575200-01	GO:0015079(potassium ion transmembrane transporter activity);GO:0016020(membrane)	NA	NA	NA	Similar to Potassium transporter 1 (OsHAK1)	10.312	11.7685	13.8283	8.27772	11.191	12.5905	1.89532	2.41061	2.37283	1.59747	2.05628	2.37185	7.79658	9.70813	15.344	1.61264	2.97531	1.96959
MSTRG.10016	Os03g0575500	MSTRG.10016.1;Os03t0575500-02	NA	NA	NA	NA	Conserved hypothetical protein	0	0	0	8.58442	0.706597	0	0	0	0	0	0	0	0	0.00349944	0.659845	0.826726	0	0
MSTRG.10018	Os03g0576200	Os03t0576200-00	GO:0015079(potassium ion transmembrane transporter activity);GO:0016020(membrane)	NA	NA	NA	Potassium transporter 21	0.01855	0	0.044931	0	0	0.024239	1.35452	1.95707	1.68575	1.59777	1.81746	1.11182	0.019229	0.032909	0.018231	1.06759	2.06904	1.81315
MSTRG.10019	Os03g0576400	MSTRG.10019.2;MSTRG.10019.1;MSTRG.10019.3;MSTRG.10019.4;Os03t0576400-00	GO:0000502(proteasome complex);GO:0005634(nucleus);GO:0005829(cytosol);GO:0006511(ubiquitin-dependent protein catabolic process);GO:0008541(proteasome regulatory particle, lid subcomplex);GO:0009506(plasmodesma);GO:0009507(chloroplast);GO:0030163(protein catabolic process);GO:0046686(response to cadmium ion)	03050(Proteasome)	K03036	NA	Similar to 26S proteasome non-ATPase regulatory subunit 11	1.85828	1.19953	0.803856	1.32274	0.0876923	1.28895	1.59391	0.957848	0.892188	1.15396	1.0086	1.04253	1.07088	1.27622	1.17742	1.15254	1.7195	1.61067
MSTRG.1002	Os01g0255000	Os01t0255000-01	GO:0016787(hydrolase activity)	00590(Arachidonic acid metabolism);04146(Peroxisome)	K08726	EC:3.3.2.10 3.1.3.76	Similar to Soluble epoxide hydrolase	11.1416	22.378	22.5557	14.2328	24.0414	22.7621	7.73853	13.7899	11.9689	5.95313	14.8948	14.6525	10.9096	19.4905	20.3065	8.02338	11.3287	16.5329
MSTRG.10020	Os03g0576600	MSTRG.10020.1;MSTRG.10020.2;MSTRG.10020.3;MSTRG.10020.4;Os03t0576600-01	GO:0000062(fatty-acyl-CoA binding);GO:0001666(response to hypoxia);GO:0005737(cytoplasm);GO:0005829(cytosol);GO:0005886(plasma membrane);GO:0006869(lipid transport);GO:0009409(response to cold);GO:0009646(response to absence of light);GO:0031210(phosphatidylcholine binding);GO:0050826(response to freezing)	NA	NA	NA	Acyl-CoA-binding protein %2C Stress respons	2.7618	1.35137	2.12438	2.31529	2.58305	2.23788	0.0660644	0.0307815	0.0905573	0.0858	0.0203307	0.0277438	2.09498	0.721806	0.984874	0.0623758	0.109058	0.125988
MSTRG.10021	Os03g0576700	MSTRG.10021.1;Os03t0576700-01	GO:0003723(RNA binding);GO:0003735(structural constituent of ribosome);GO:0006412(translation);GO:0022625(cytosolic large ribosomal subunit)	03010(Ribosome)	K02873	NA	Similar to 60S ribosomal protein L13 (BBC1 protein homolog)	47.7041	62.9477	66.6263	62.6405	70.6742	61.9672	99.7403	135.556	84.4234	121.473	127.382	92.987	36.004	90.6205	29.4938	77.9	109.23	176.75
MSTRG.10022	Os03g0576801	Os03t0576801-00	NA	NA	NA	NA	Non-protein coding transcript	0.035012	0.045105	0.155233	0.505913	0.009629	0.600498	0.284782	0.046349	0	0.261913	0.147533	0.188306	0.281257	0.147292	0.975149	0.158419	0.126862	0.561961
MSTRG.10023	Os03g0576900	Os03t0576900-01;MSTRG.10023.2;Os03t0576900-02;Os03t0576900-03	GO:0005887(integral component of plasma membrane);GO:0015179(L-amino acid transmembrane transporter activity);GO:0015203(polyamine transmembrane transporter activity);GO:0015297(antiporter activity);GO:0015297(antiporter activity)	03015(mRNA surveillance pathway);03015(mRNA surveillance pathway)	K11584	NA	Similar to cDNA clone:001-047-G03%2C full insert sequence	4.44677	6.12752	1.52736	0.665187	1.41514	5.90042	3.06225	1.96737	2.81886	12.4023	3.17202	13.8266	3.15598	0.752797	0.98813	1.81805	3.2012	2.22082
MSTRG.10024	Os03g0577000	Os03t0577000-01	GO:0003684(damaged DNA binding);GO:0003735(structural constituent of ribosome);GO:0005634(nucleus);GO:0006281(DNA repair);GO:0008534(oxidized purine nucleobase lesion DNA N-glycosylase activity);GO:0022627(cytosolic small ribosomal subunit)	03010(Ribosome)	K02985	NA	Similar to Ribosomal protein S3 (Fragment)	60.3354	88.4898	82.5578	74.2838	110.594	156.135	121.052	144.819	236.679	166.134	135.826	163.014	46.4187	153.973	57.1799	94.9422	194.994	482.311
MSTRG.10025	Os03g0577100	Os03t0577100-01	GO:0000775(chromosome, centromeric region);GO:0003674(molecular_function);GO:0005634(nucleus);GO:0005774(vacuolar membrane);GO:0005886(plasma membrane);GO:0007067(mitotic nuclear division)	NA	NA	NA	Nuf2 family protein	0.608335	1.71501	0.577688	1.62217	1.97926	2.00533	4.7453	4.8373	3.9665	6.67247	4.16727	6.03424	0.026634	8.07738	0.549681	3.86301	6.09491	11.5559
MSTRG.10026	Os03g0577150	Os03t0577150-00	NA	NA	NA	NA	Hypothetical gene	0	0.064762	0.089792	0.0295	0.071204	0.07036	0.024559	0	0.074489	0.126343	0.054345	0.060532	0.055055	0.039778	0.021415	0.020045	0.107011	0.20008
MSTRG.10027	Os03g0577200	Os03t0577200-01	GO:0005634(nucleus);GO:0005737(cytoplasm);GO:0005769(early endosome);GO:0005802(trans-Golgi network);GO:0005886(plasma membrane);GO:0008283(cell proliferation);GO:0009507(chloroplast);GO:0009553(embryo sac development);GO:0009554(megasporogenesis);GO:0009556(microsporogenesis);GO:0009705(plant-type vacuole membrane);GO:0009734(auxin-activated signaling pathway);GO:0010449(root meristem growth);GO…	NA	NA	NA	Similar to Mps one binder kinase activator-like 1A (Mob1 homolog 1A) (Mob1A) (Mob1B) (Protein Mob4A)	42.1799	69.5957	65.4831	45.3423	64.5968	64.2963	71.5727	102.095	95.4211	71.708	83.5268	83.7758	34.399	66.2257	60.6977	71.9059	93.8812	97.7416
MSTRG.10028	Os03g0577300	MSTRG.10028.1;Os03t0577300-00	GO:0000731(DNA synthesis involved in DNA repair);GO:0003887(DNA-directed DNA polymerase activity);GO:0006261(DNA-dependent DNA replication);GO:0043625(delta DNA polymerase complex)	00230(Purine metabolism);00240(Pyrimidine metabolism);03030(DNA replication);03410(Base excision repair);03420(Nucleotide excision repair);03430(Mismatch repair);03440(Homologous recombination)	K03505	NA	Similar to delta DNA polymerase	0.783084	0.319807	0.15673	1.01487	0.512675	0.30647	1.18189	1.14074	1.36909	1.62	0.398878	0.270537	0.313378	0.248774	0.0688939	1.64125	1.68551	2.88817
MSTRG.10029	Os03g0577500	Os03t0577500-02;Os03t0577500-01	GO:0000139(Golgi membrane);GO:0005794(Golgi apparatus);GO:0006486(protein glycosylation);GO:0008378(galactosyltransferase activity);GO:0016021(integral component of membrane);GO:0016757(transferase activity, transferring glycosyl groups);GO:0016758(transferase activity, transferring hexosyl groups);GO:0016758(transferase activity, transferring hexosyl groups)	NA	NA	NA	Similar to predicted protein	10.0279	12.5163	12.4492	12.1183	12.2202	18.5651	20.775	25.9038	24.709	20.0526	28.0969	23.7602	7.76866	11.6489	9.16213	19.6025	22.854	18.6382
MSTRG.1003	Os01g0255700	Os01t0255700-00;MSTRG.1003.1	NA	NA	NA	NA	Conserved hypothetical protein	0.502187	0.243384	0.0476093	0.0709951	0.17771	0.263976	1.05488	0.912605	0.553632	0.54543	0.95492	0.58918	0.309382	0.454906	0.571247	0.725062	0.502331	0.721508
MSTRG.10030	Os03g0578200	Os03t0578200-02;Os03t0578200-01	NA	NA	NA	NA	Conserved hypothetical protein	5.91646	6.70083	5.79191	8.29455	6.63582	5.97902	8.11372	4.2414	5.48254	6.16175	4.17426	5.01261	4.82643	6.10773	4.90744	6.22671	4.88957	5.90453
MSTRG.10031	Os03g0579000	Os03t0579000-01	GO:0004222(metalloendopeptidase activity);GO:0005886(plasma membrane);GO:0006508(proteolysis);GO:0009507(chloroplast);GO:0009536(plastid);GO:0009658(chloroplast organization);GO:0009706(chloroplast inner membrane);GO:0016021(integral component of membrane);GO:0046872(metal ion binding)	NA	NA	NA	Peptidase M50 domain containing protein	28.0785	0	2.48685	0	0	0	1.82762	0	2.62926	2.78194	3.85033	0	0	0	2.22123	2.04996	0	0
MSTRG.10032	Os03g0578300	MSTRG.10032.1;MSTRG.10032.2;MSTRG.10032.3;MSTRG.10032.4;MSTRG.10032.5;MSTRG.10032.6;Os03t0578300-01	NA	NA	NA	NA	Conserved hypothetical protein	4.93033	3.92964	3.68706	6.08245	3.25493	3.67978	3.31141	2.58146	1.81049	2.81884	3.01447	2.3532	4.02617	3.7772	3.32492	4.26116	2.85622	3.48755
MSTRG.10033	Os03g0578300	MSTRG.10033.1	NA	NA	NA	NA		0.805933	1.28413	0.874795	0.89721	0.98155	0.640095	1.29547	1.08053	1.25783	1.19643	1.04846	0.500571	0.836664	0.679528	0.579518	1.13023	0.518092	0.450403
MSTRG.10034	Os03g0579300	MSTRG.10034.1;Os03t0579300-00	GO:0003735(structural constituent of ribosome);GO:0006412(translation);GO:0022625(cytosolic large ribosomal subunit)	03010(Ribosome)	K02885	NA	60S ribosomal protein L19	40.644	62.2392	56.9864	49.2909	71.8492	58.0706	76.4061	83.8618	77.7627	99.7384	79.2942	94.7185	29.8785	78.4667	29.0799	67.8298	88.2209	142.13
MSTRG.10035	Os03g0579550	Os03t0579550-00	NA	NA	NA	NA	Hypothetical gene	7.12329	13.447	10.8099	9.21406	13.1808	11.7212	14.8635	5.3411	17.1115	17.5433	14.8942	19.4663	7.13072	16.705	7.25261	12.9333	18.4085	25.6398
MSTRG.10036	Os03g0579800	Os03t0579800-01	NA	NA	NA	NA	Non-protein coding transcript	0.403018	0.647889	0.486857	0.391865	0.306318	0.289953	0.148411	0.440867	0.149441	0.386576	0.234526	0.366205	0.325504	0.252945	0.511756	0.139164	0.37604	0.522607
MSTRG.10037	Os03g0579900	Os03t0579900-01	NA	NA	NA	NA	Similar to NB-ARC domain containing protein	0.229244	0	0.079348	0.089281	0.047783	0.228079	0	0.285068	0.171244	0	0.151034	0.139976	0	0.209858	0	0.356579	0	0.131039
MSTRG.10038	Os03g0580200	MSTRG.10038.1;Os03t0580200-01	GO:0005576(extracellular region);GO:0016042(lipid catabolic process);GO:0016298(lipase activity);GO:0052689(carboxylic ester hydrolase activity)	NA	NA	NA	Lipase%2C GDSL domain containing protein	1.69677	1.57235	1.15107	1.51221	1.77383	1.31237	0.385501	0.270161	0.350909	0.509691	0.721109	0.772639	1.21934	1.43541	2.20593	0.543262	0.769586	0.370316
MSTRG.10039	Os03g0580800	MSTRG.10039.1;Os03t0580800-01	GO:0005576(extracellular region);GO:0016042(lipid catabolic process);GO:0016298(lipase activity);GO:0052689(carboxylic ester hydrolase activity)	NA	NA	NA	Lipase%2C GDSL domain containing protein	0.0234398	0	0	0	0	0	0.9662	0.65311	1.23783	1.13786	1.00455	1.20536	0	0	0	0.512841	1.44363	0.708046
MSTRG.1004		MSTRG.1004.1	NA	NA	NA	NA		6.97034	13.8615	18.0503	9.48852	9.13644	15.1618	0.023499	0.25531	0.022017	0.071998	0.248106	0.276801	5.64637	10.0317	8.54822	0.129223	0.119478	0.167226
MSTRG.10040	Os03g0581400	MSTRG.10040.1	NA	NA	NA	NA		0.900218	1.35503	2.00925	1.80122	1.88897	0.981361	0.0387589	0.0848213	0.0486361	0	0.0712708	0.0254838	0.857644	2.28854	2.22615	0.0709955	0.0435909	0
MSTRG.10041	Os03g0581100	MSTRG.10041.1;MSTRG.10041.2;MSTRG.10041.3;MSTRG.10041.4;Os03t0581100-01	GO:0005634(nucleus);GO:0006355(regulation of transcription, DNA-templated);GO:0008270(zinc ion binding);GO:0009639(response to red or far red light)	NA	NA	NA	Hypothetical conserved gene	1.18731	1.89409	2.21116	1.59162	1.67155	1.53131	1.77153	1.02964	1.32349	2.96724	1.12884	1.19413	1.61262	1.38482	1.12724	1.80349	1.75888	2.95653
MSTRG.10042	Os03g0581200	MSTRG.10042.1;Os03t0581200-04;Os03t0581200-02;Os03t0581200-03;Os03t0581200-01	NA	NA	NA	NA	Hypothetical conserved gene	2.22896	0.162594	0.165397	1.07554	0.202549	1.51434	1.41575	0.267009	0.353216	1.84882	0.255688	0.250047	0.540945	0.215949	0.0654113	1.60386	0.219911	0.39862
MSTRG.10043	Os03g0581600	Os03t0581600-01	GO:0005515(protein binding);GO:0005739(mitochondrion);GO:0009507(chloroplast);GO:0050897(cobalt ion binding);GO:0080156(mitochondrial mRNA modification);GO:1900864(mitochondrial RNA modification)	00561(Glycerolipid metabolism);00564(Glycerophospholipid metabolism)	K00655	EC:2.3.1.51	Similar to DAG protein	2.7071	1.71838	6.80451	3.26351	1.99328	1.67663	3.04574	3.32038	2.78541	2.16627	2.62903	9.12273	1.43349	2.38817	1.57661	2.11769	3.05943	4.46557
MSTRG.10044	Os03g0581650	MSTRG.10044.1;Os03t0581650-00;MSTRG.10044.3	GO:0003674(molecular_function);GO:0005634(nucleus);GO:0005739(mitochondrion);GO:0008150(biological_process)	04120(Ubiquitin mediated proteolysis)	K10608	EC:2.3.2.27	Conserved hypothetical protein	3.7786	3.67623	3.13822	3.88455	2.41193	1.79878	8.14882	4.4586	5.3314	4.76596	4.2913	3.75018	2.78844	3.27986	2.40175	5.21415	4.53148	8.0304
MSTRG.10045	Os03g0581800	Os03t0581800-01	NA	NA	NA	NA	Conserved hypothetical protein	47.4831	61.692	54.978	109.217	61.934	48.2321	85.9653	72.3858	94.9356	93.8809	63.0051	80.147	40.9017	75.5645	34.7137	83.0829	76.1602	102.567
MSTRG.10046	Os03g0582000	Os03t0582000-01;MSTRG.10046.2;Os03t0582000-02	GO:0005542(folic acid binding);GO:0008152(metabolic process);GO:0009507(chloroplast);GO:0016740(transferase activity);GO:0016740(transferase activity)	NA	NA	NA	Similar to Glutamate formiminotransferase	0.740886	1.02404	1.82872	0.93285	1.82309	1.76659	3.34004	3.18439	3.72395	3.4973	4.2534	3.92352	0.559844	1.88585	1.56476	3.91388	4.61117	4.01986
MSTRG.10047	Os03g0582100	MSTRG.10047.1	NA	NA	NA	NA		0	0	0	1.06158	0	0	0	0	0	0	0	0	0	0.072748	0	0.073822	0	0
MSTRG.10048	Os03g0582100	Os03t0582100-01	GO:0008270(zinc ion binding);GO:0009507(chloroplast);GO:0009793(embryo development ending in seed dormancy)	00500(Starch and sucrose metabolism)	K01176	EC:3.2.1.1	Pentatricopeptide repeat domain containing protein	0.736065	0.646132	0.711989	0.416609	0.53763	0.540446	0.337641	0.531614	0.436418	0.362033	0.516543	0.448604	0.480619	0.505485	0.51852	0.424351	0.734197	0.770705
MSTRG.10049		MSTRG.10049.1	NA	NA	NA	NA		0.503848	0.309431	0.684221	1.68105	0.426378	0.102353	1.08844	0.094384	0.332748	0.419407	0.374222	0.50467	0.299248	0.393232	0.274	0.427465	0.403582	0.799187
MSTRG.1005	Os01g0256400	Os01t0256400-01	GO:0003777(microtubule motor activity);GO:0005737(cytoplasm);GO:0005875(microtubule associated complex);GO:0007017(microtubule-based process)	NA	NA	NA	Similar to Dynein light chain 1 protein DLC-1 (Fragment)	3.29955	6.19213	6.32305	4.24463	7.15868	2.42427	5.85802	3.53302	3.21942	7.28456	5.18791	4.24714	3.43126	4.58954	3.77814	6.57962	3.93667	6.04039
MSTRG.10050	Os03g0582800	Os03t0582800-00	NA	NA	NA	NA	Conserved hypothetical protein	3.0423	0	2.67565	2.70969	0	0	2.00301	0	0	0	1.20907	1.07267	1.47035	0	1.17021	1.38645	0.885549	1.15616
MSTRG.10051	Os03g0582200	MSTRG.10051.1;Os03t0582200-02;Os03t0582200-01	GO:0005769(early endosome);GO:0005886(plasma membrane);GO:0006897(endocytosis);GO:0006898(receptor-mediated endocytosis);GO:0006898(receptor-mediated endocytosis)	NA	NA	NA	SCAMP family protein	3.59405	4.39927	5.27063	4.46037	3.78277	5.26405	35.5739	45.057	50.6703	34.1295	47.036	42.5652	3.47119	4.38403	5.58321	42.7363	40.1466	22.8766
MSTRG.10052	Os03g0582900	MSTRG.10052.1;Os03t0582900-01;MSTRG.10052.3;Os03t0582900-02	NA	NA	NA	NA	Non-protein coding transcript	6.41544	4.21562	4.96988	5.74633	4.69893	4.35214	0.071181	0.132916	0.127707	0.255121	0.384148	0.370954	4.13087	3.97761	4.92549	0.39091	0.530221	0.374529
MSTRG.10053	Os03g0583000	Os03t0583000-00	NA	NA	NA	NA	Conserved hypothetical protein	2.44263	1.55331	1.41772	2.09017	0.97593	1.05325	0.611578	0.568109	0.383544	0.504151	0.526347	0.506989	1.717	1.43203	1.64679	0.794836	0.512978	0.636426
MSTRG.10054	Os03g0584050	MSTRG.10054.1;Os03t0584050-00	NA	NA	NA	NA	Conserved hypothetical protein	7.17003	3.86123	3.84696	7.45704	0.97014	2.84315	6.01765	2.62761	0.793857	5.39235	3.39794	2.92641	4.37781	4.27149	3.80975	3.49759	3.46263	4.92523
MSTRG.10055	Os03g0584300	Os03t0584300-01	GO:0005634(nucleus);GO:0005737(cytoplasm);GO:0005739(mitochondrion);GO:0012505(endomembrane system);GO:0016021(integral component of membrane)	NA	NA	NA	Conserved hypothetical protein	1.9302	1.87716	1.94091	2.46933	2.55456	0.981475	2.083	0.706041	1.17735	0.985369	1.52796	1.16081	2.32778	1.3835	0.356158	1.42784	0.99829	1.52947
MSTRG.10056	Os03g0584400	Os03t0584400-01	GO:0005524(ATP binding);GO:0005886(plasma membrane);GO:0016021(integral component of membrane);GO:0016887(ATPase activity)	NA	NA	NA	ATPase%2C AAA-type%2C core domain containing protein	0.140045	0	0	0	0	0	0	0	0	0	0	0	0	0	0	0	0	0
MSTRG.10057	Os03g0583800;Os03g0584100	Os03t0583800-01;MSTRG.10057.1;MSTRG.10057.3;Os03t0584100-01	GO:0003674(molecular_function);GO:0008150(biological_process);GO:0009507(chloroplast);GO:0016021(integral component of membrane)	04146(Peroxisome)	K13348	NA	Mpv17/PMP22 family protein;Non-protein coding transcript	229.127	302.774	295.399	197.465	246.856	278.547	15.0983	21.4672	23.1644	13.4571	27.3645	22.964	189.074	216.326	436.24	19.7089	23.1905	29.2747
MSTRG.10058	Os03g0583900	MSTRG.10058.1;MSTRG.10058.2;MSTRG.10058.3;Os03t0583900-04;Os03t0583900-01;Os03t0583900-03;Os03t0583900-02	GO:0003723(RNA binding);GO:0004525(ribonuclease III activity);GO:0005634(nucleus);GO:0005737(cytoplasm);GO:0016442(RISC complex);GO:0030422(production of siRNA involved in RNA interference);GO:0030422(production of siRNA involved in RNA interference)	03008(Ribosome biogenesis in eukaryotes);03040(Spliceosome);03040(Spliceosome)	K03685;K12835	EC:3.1.26.3;EC:3.6.4.13	Similar to Endoribonuclease Dicer homolog 2a	7.69922	6.52329	6.934	9.57798	6.17517	6.2889	12.3758	10.775	8.35376	11.7891	10.0285	9.62724	4.64776	6.22361	6.46878	13.4603	11.2661	12.3365
MSTRG.10059	Os03g0586300	MSTRG.10059.1;Os03t0586300-01	GO:0052636(arabinosyltransferase activity)	NA	NA	NA	Reticulon family protein	1.98622	2.37926	3.09194	2.61238	3.40424	2.5335	11.7301	12.7689	11.6973	13.2144	12.478	12.0257	1.24549	4.90674	1.94103	11.6898	12.1038	13.6788
MSTRG.1006	Os01g0256500	Os01t0256500-02	NA	NA	NA	NA	Similar to ZnI	0	0	8.39801	0	0	0	0	44.3569	0	0	0	0	0	0	0	0	0	0
MSTRG.10060	Os03g0586400	MSTRG.10060.1;Os03t0586400-01	NA	NA	NA	NA	Conserved hypothetical protein	1.41242	1.16725	1.76521	1.86667	1.1495	1.11125	0.210395	0.161537	0.183914	0.382998	0.174527	0.313884	1.06949	0.919991	0.765471	0.263908	0.452848	0.601172
MSTRG.10061	Os03g0586500	Os03t0586500-01	GO:0003674(molecular_function);GO:0009507(chloroplast);GO:0009570(chloroplast stroma);GO:0009579(thylakoid);GO:0010478(chlororespiration)	NA	NA	NA	Similar to chloroplast post-illumination chlorophyll fluorescence increase protein	39.5923	37.5811	26.9903	32.7427	26.7897	30.2054	0.887784	1.22604	1.12643	0.656438	1.17139	1.75328	28.8283	21.3789	56.1966	1.29889	0.990754	1.25542
MSTRG.10062	Os03g0586600	Os03t0586600-01	GO:0001054(RNA polymerase I activity);GO:0001055(RNA polymerase II activity);GO:0001056(RNA polymerase III activity);GO:0005665(DNA-directed RNA polymerase II, core complex);GO:0005666(DNA-directed RNA polymerase III complex);GO:0005736(DNA-directed RNA polymerase I complex)	00230(Purine metabolism);00240(Pyrimidine metabolism);03020(RNA polymerase)	K03014	NA	Similar to DNA-DIRECTED RNA POLYMERASES I%2C II%2C AND III 15 KD POLYPEPTIDE(RPABC6)	20.6159	16.9542	14.5864	19.4877	18.0399	14.7266	33.4174	29.1575	28.0776	29.4109	22.2542	28.2951	19.3828	25.0224	15.8913	29.9043	23.7674	32.4984
MSTRG.10063	Os03g0586700	Os03t0586700-01	GO:0004725(protein tyrosine phosphatase activity);GO:0005634(nucleus);GO:0005737(cytoplasm)	NA	NA	NA	Conserved hypothetical protein	9.51121	9.92161	10.351	10.5753	9.44713	10.3334	16.2457	16.6203	12.8578	15.8777	15.388	16.3156	8.13282	13.0523	9.29144	18.7277	16.21	17.2397
MSTRG.10064	Os03g0586800	Os03t0586800-02	GO:0003677(DNA binding);GO:0004824(lysine-tRNA ligase activity);GO:0005524(ATP binding);GO:0005737(cytoplasm);GO:0005829(cytosol);GO:0006430(lysyl-tRNA aminoacylation);GO:0009506(plasmodesma);GO:0046872(metal ion binding)	00970(Aminoacyl-tRNA biosynthesis)	K04567	EC:6.1.1.6	Similar to Lysyl-tRNA synthetase (EC 6.1.1.6) (Lysine--tRNA ligase) (LysRS)	20.053	24.8304	25.3545	22.2786	28.7338	27.5785	50.3637	51.8964	39.3563	57.5332	44.3369	52.0549	10.5897	38.7516	14.2486	38.7463	53.7162	81.7197
MSTRG.10065	Os03g0586900	MSTRG.10065.1;MSTRG.10065.2;Os03t0586900-01	GO:0003677(DNA binding);GO:0004386(helicase activity);GO:0005524(ATP binding);GO:0005634(nucleus)	03013(RNA transport);03015(mRNA surveillance pathway)	K14326	EC:3.6.4.-	DNA helicase%2C putative domain containing protein	9.3904	9.43639	10.6754	9.50131	11.1342	9.76707	7.63495	10.6035	9.33177	8.34034	9.70612	11.2116	6.07372	9.63562	7.10147	9.04729	10.2006	12.3852
MSTRG.10066	Os03g0588100	Os03t0588100-01	NA	NA	NA	NA	Hypothetical conserved gene	2.23583	1.95372	1.34557	2.15341	1.02686	1.06929	0.059117	0.032199	0.230174	0.030322	0.027145	0.043533	1.37051	0.860734	1.99507	0.027136	0.0252	0
MSTRG.10067	Os03g0588200	Os03t0588200-01	GO:0005515(protein binding);GO:0005634(nucleus);GO:0009908(flower development);GO:0030154(cell differentiation)	03008(Ribosome biogenesis in eukaryotes);03018(RNA degradation)	K12619	EC:3.1.13.-	Frigida-like family protein	7.42822	5.19519	4.64439	8.27692	4.37427	4.68363	1.95564	6.20603	5.87632	6.07529	6.76714	5.97104	5.08409	5.50361	4.92699	5.93194	6.02313	7.28954
MSTRG.10068	Os03g0587000;Os03g0587100	MSTRG.10068.2;MSTRG.10068.1;MSTRG.10068.3;Os03t0587000-01;Os03t0587100-01;Os03t0587100-02;MSTRG.10068.7;MSTRG.10068.8;Os03t0587100-03;Os03t0587100-04	GO:0000287(magnesium ion binding);GO:0005737(cytoplasm);GO:0006020(inositol metabolic process);GO:0007165(signal transduction);GO:0008934(inositol monophosphate 1-phosphatase activity);GO:0046855(inositol phosphate dephosphorylation);GO:0009507(chloroplast);GO:0016831(carboxy-lyase activity);GO:0016831(carboxy-lyase activity)	00053(Ascorbate and aldarate metabolism);00562(Inositol phosphate metabolism);04070(Phosphatidylinositol signaling system)	K10047	EC:3.1.3.25 3.1.3.93	Similar to L-galactose-1-phosphate phosphatase;Expressed protein	7.02682	7.41595	6.95687	7.63945	6.27613	5.79628	4.11055	4.88285	4.6249	5.07089	4.23327	4.82817	4.91223	6.62692	5.29445	4.3804	4.83041	7.36325
MSTRG.10069	Os03g0587200	Os03t0587200-01	GO:0005871(kinesin complex);GO:0007018(microtubule-based movement);GO:0008574(ATP-dependent microtubule motor activity, plus-end-directed)	04144(Endocytosis)	K10396	NA	Kinesin%2C motor region domain containing protein	2.93048	4.87392	5.21132	6.78242	6.47082	7.77824	11.5295	12.1028	8.77134	18.648	11.8379	11.9509	0.362197	23.4657	2.16073	10.2717	16.1326	25.6293
MSTRG.1007	Os01g0256600	MSTRG.1007.1;MSTRG.1007.2;Os01t0256600-01	GO:0008097(5S rRNA binding)	NA	NA	NA	Ribosomal protein L18/L5 domain containing protein	7.53008	8.46631	8.10073	8.47631	10.6121	8.78455	18.5009	14.0185	15.3294	19.3104	11.5406	14.7526	6.30376	11.6106	6.08528	2.9793	15.9069	29.0639
MSTRG.10070		MSTRG.10070.1	NA	NA	NA	NA		1.26455	1.04556	0.776467	1.13453	1.00439	1.1706	2.58612	2.68315	2.90739	2.06119	3.26771	2.04624	0.787606	0.598855	0.841215	2.35202	2.07216	2.04102
MSTRG.10071		MSTRG.10071.1	NA	NA	NA	NA		1.97694	1.62397	2.16459	3.16271	1.45494	1.56803	4.78851	1.70476	2.29311	3.36378	2.07687	2.28742	1.11235	2.58135	1.6225	2.58504	2.17204	4.04704
MSTRG.10072	Os03g0590700	MSTRG.10072.1;MSTRG.10072.2;Os03t0590700-01	GO:0003674(molecular_function);GO:0005739(mitochondrion);GO:0008150(biological_process)	NA	NA	NA	NADH dehydrogenase [ubiquinone] 1 alpha subcomplex assembly factor 3 domain containing protein	1.79027	1.45588	1.36664	2.05707	0.756358	1.40663	2.9553	1.49314	1.7486	2.49074	1.82209	1.31617	1.88446	1.50531	1.8019	3.53076	1.64699	2.22859
MSTRG.10073	Os03g0591000	MSTRG.10073.1;Os03t0591000-03	NA	NA	NA	NA	Hypothetical protein	1.88408	1.17257	0.783463	1.35832	0.855158	1.08677	1.37513	0.799191	1.17233	0.729599	0.944172	1.36862	1.36238	1.36686	0.628356	0.818797	0.880059	1.4559
MSTRG.10074	Os03g0591300	MSTRG.10074.1	NA	NA	NA	NA		0.768063	1.53405	1.34133	1.1432	1.56864	1.42814	2.76494	2.51526	2.18421	3.14638	1.91103	2.74623	0.174578	4.25715	0.51086	2.43834	2.76427	5.25503
MSTRG.10075	Os03g0592100	MSTRG.10075.1;MSTRG.10075.2;Os03t0592100-00	NA	NA	NA	NA	Hypothetical conserved gene	1.29224	1.06027	1.04637	1.43708	1.22842	1.05217	1.52493	1.44223	1.4422	1.89106	1.53663	1.45677	0.732752	1.36099	1.03691	1.85237	1.71433	2.04376
MSTRG.10076	Os03g0591700	MSTRG.10076.1;Os03t0591700-01	NA	NA	NA	NA	Conserved hypothetical protein	1.55186	0.906455	0	0.711721	0.0110656	0.634582	1.63388	0.95622	0.00569072	1.42394	0.515841	0	0.381296	0	0.454966	1.43161	0.35258	1.84049
MSTRG.10077	Os03g0592500	MSTRG.10077.2;MSTRG.10077.1;MSTRG.10077.3;MSTRG.10077.4;MSTRG.10077.5;MSTRG.10077.6;MSTRG.10077.7;MSTRG.10077.8;MSTRG.10077.10;MSTRG.10077.9;MSTRG.10077.12;MSTRG.10077.11;MSTRG.10077.13;MSTRG.10077.14;MSTRG.10077.15	NA	NA	NA	NA		162.146	35.3194	3.37199	6.59461	3.84634	5.21887	0.0510424	0	0.00764761	0	0	0	4.25723	30.9729	55.0653	0.109903	0	0.000411708
MSTRG.10078	Os03g0592500	Os03t0592500-01	GO:0009416(response to light stimulus);GO:0009535(chloroplast thylakoid membrane);GO:0009768(photosynthesis, light harvesting in photosystem I);GO:0009941(chloroplast envelope);GO:0010287(plastoglobule);GO:0016168(chlorophyll binding);GO:0031409(pigment binding)	00196(Photosynthesis - antenna proteins)	K08913	NA	Similar to Chloroplast chlorophyll a-b binding protein (Fragment)	0.025126	12.3928	8.63955	0.0310586	11.389	309.033	10.2319	0.222506	10.9773	12.0358	0.426759	0.240802	269.051	11.5562	16.8738	12.0757	0.130738	10.6839
MSTRG.10079	Os03g0593200	MSTRG.10079.1;MSTRG.10079.2;Os03t0593200-01;MSTRG.10079.4;MSTRG.10079.6;MSTRG.10079.5;MSTRG.10079.7	GO:0005886(plasma membrane);GO:0006810(transport);GO:0009536(plastid);GO:0009941(chloroplast envelope);GO:0016021(integral component of membrane);GO:0016614(oxidoreductase activity, acting on CH-OH group of donors);GO:0031969(chloroplast membrane);GO:0050660(flavin adenine dinucleotide binding);GO:0055114(oxidation-reduction process)	NA	NA	NA	Similar to CBS domain containing protein%2C expressed	17.9843	21.2076	18.9812	14.4604	18.0102	14.575	10.5779	10.4983	10.0343	6.87195	9.3914	12.3301	8.39252	19.2758	14.1377	11.3359	13.8263	17.5621
MSTRG.1008	Os01g0256800	Os01t0256800-01;Os01t0256800-02	GO:0004004(ATP-dependent RNA helicase activity);GO:0005634(nucleus);GO:0005737(cytoplasm);GO:0006396(RNA processing);GO:0044822(poly(A) RNA binding);GO:0044822(poly(A) RNA binding)	03018(RNA degradation);03018(RNA degradation)	K14442	EC:3.6.4.13	Hypothetical conserved gene	1.38369	2.28847	1.98237	1.79891	2.08352	2.34802	5.44184	6.26703	4.68108	4.81924	5.06879	6.27938	1.12203	3.00644	1.67249	4.98259	6.89002	8.41451
MSTRG.10081	Os03g0594400	MSTRG.10081.1	NA	NA	NA	NA		8.68661	7.62976	6.68194	9.54782	6.69355	5.72978	8.40688	4.87784	7.70255	8.92489	6.45481	7.9418	6.06425	6.3244	6.20282	12.3545	9.55256	9.36715
MSTRG.10082	Os03g0593600	Os03t0593600-00	GO:0016020(membrane);GO:0016709(oxidoreductase activity, acting on paired donors, with incorporation or reduction of molecular oxygen, NAD(P)H as one donor, and incorporation of one atom of oxygen);GO:0044550(secondary metabolite biosynthetic process)	00904(Diterpenoid biosynthesis)	K16083	EC:1.14.13.143	Similar to Cytochrome P450 family protein%2C expressed	0.089907	0.050688	0.289488	0.15657	0.284517	0.13072	0.112751	0.028465	0.10564	0	0.051772	0	0.14455	0.112548	0.051174	0.077632	0.107665	0
MSTRG.10083	Os03g0593650	Os03t0593650-00	NA	NA	NA	NA	Non-protein coding transcript	0	0	0	0	0	0	0	0.091671	0	0	0	0	0	0	0	0.077255	0	0
MSTRG.10084	Os03g0593700	MSTRG.10084.1;MSTRG.10084.2;Os03t0593700-00	NA	NA	NA	NA	Hypothetical conserved gene	6.66173	4.26313	4.9198	6.66656	2.89183	3.65378	5.07591	3.06292	3.24579	5.60714	4.31773	2.90112	5.4184	4.88306	4.40214	5.45075	3.85904	5.26646
MSTRG.10085	Os03g0594100	Os03t0594100-01	GO:0016020(membrane);GO:0016709(oxidoreductase activity, acting on paired donors, with incorporation or reduction of molecular oxygen, NAD(P)H as one donor, and incorporation of one atom of oxygen);GO:0044550(secondary metabolite biosynthetic process)	00904(Diterpenoid biosynthesis)	K16083	EC:1.14.13.143	Cytochrome P450 family protein	0.165344	0.057004	0.110137	0.116532	0.157401	0.054254	4.00938	3.566	5.59488	4.07435	6.45915	4.45021	0.132504	0.276382	0.223981	5.33211	4.94611	3.55242
MSTRG.10086	Os03g0594250	Os03t0594250-00	NA	NA	NA	NA	Hypothetical protein	0	0	0	0	0	0	0	0	0	0.022111	0	0	0	0	0	0.020763	0	0
MSTRG.10087	Os03g0594400	Os03t0594400-01	GO:0005351(sugar:proton symporter activity);GO:0005355(glucose transmembrane transporter activity);GO:0005887(integral component of plasma membrane);GO:0035428(hexose transmembrane transport);GO:0046323(glucose import)	NA	NA	NA	Monosaccharide transporter 2	2.15154	2.8985	2.36251	2.41606	2.61567	3.14322	5.22286	6.31912	5.31262	4.38818	7.12089	6.83603	1.59371	2.86074	2.70842	5.56578	5.12203	3.07443
MSTRG.10088	Os03g0594500	Os03t0594500-00	GO:0004674(protein serine/threonine kinase activity);GO:0005886(plasma membrane);GO:0006468(protein phosphorylation)	NA	NA	NA	Hypothetical gene	0.148644	0.114694	0	0.144003	0.070752	0	0.59901	0	0	0	0	0	0.049374	0.132956	0.036644	0	0	0
MSTRG.10089	Os03g0594600	Os03t0594600-00	NA	NA	NA	NA	Similar to H0523F07.7 protein	0	0.11122	0	0	0.074742	0	0	0	0	0	0	0	0	0	0	0	0	0
MSTRG.1009	Os01g0256900	Os01t0256900-01	GO:0000245(spliceosomal complex assembly);GO:0000387(spliceosomal snRNP assembly);GO:0000932(cytoplasmic mRNA processing body);GO:0000956(nuclear-transcribed mRNA catabolic process);GO:0005688(U6 snRNP);GO:0017070(U6 snRNA binding);GO:0033962(cytoplasmic mRNA processing body assembly);GO:0097526(spliceosomal tri-snRNP complex)	03040(Spliceosome);03018(RNA degradation)	K12623	NA	Similar to SmX6 protein	14.8266	11.1039	10.6459	14.5286	10.964	12.44	28.1223	17.4904	20.09	28.7324	20.6537	23.2282	10.9726	14.6426	7.276	26.3635	22.3084	22.2245
MSTRG.10090	Os03g0594700	Os03t0594700-01;MSTRG.10090.2	GO:0003674(molecular_function);GO:0005634(nucleus);GO:0008150(biological_process)	NA	NA	NA	Conserved hypothetical protein	1.99115	3.44891	3.07328	2.57915	4.32512	3.71164	2.92098	4.11811	3.04516	4.65514	3.95097	3.98703	1.20763	8.10189	1.84595	3.25637	4.74403	7.47557
MSTRG.10091	Os03g0594900	Os03t0594900-01	GO:0016020(membrane);GO:0016709(oxidoreductase activity, acting on paired donors, with incorporation or reduction of molecular oxygen, NAD(P)H as one donor, and incorporation of one atom of oxygen);GO:0044550(secondary metabolite biosynthetic process)	00904(Diterpenoid biosynthesis)	K16083	EC:1.14.13.143	Cytochrome P450 family protein	0.644037	0.187391	0.289476	1.31202	0.382031	0.321582	2.2169	0	3.02941	4.9903	2.38025	1.58337	0.469577	0.375918	0.412435	0.169044	3.3238	3.20117
MSTRG.10092	Os03g0595050	Os03t0595050-00	NA	NA	NA	NA	Hypothetical protein	1.71254	0.847698	0.688424	1.52256	0.401959	0.379771	0.028478	0.04055	0.035681	0.066032	0.031077	0	1.59589	0.392478	0.931125	0.272533	0.104589	0.076864
MSTRG.10093	Os03g0594900	MSTRG.10093.1	NA	NA	NA	NA		1.04016	0.411644	0.27364	0.174666	0.35083	0	0	0	0	0	0	0	0.445808	0.703639	0.863338	0	0	0
MSTRG.10094	Os03g0595200	MSTRG.10094.1;Os03t0595200-00	GO:0003674(molecular_function);GO:0005634(nucleus);GO:0008150(biological_process)	NA	NA	NA	Similar to predicted protein	4.59225	4.98547	4.55444	5.34099	4.80045	4.60791	9.17783	6.54731	7.95675	9.95216	6.52458	7.69709	3.30779	5.02925	3.79463	9.23194	6.62182	8.58174
MSTRG.10095	Os03g0595300	MSTRG.10095.1;Os03t0595300-01	GO:0003674(molecular_function);GO:0008150(biological_process);GO:0009507(chloroplast);GO:0009534(chloroplast thylakoid);GO:0016021(integral component of membrane)	NA	NA	NA	Conserved hypothetical protein	20.6865	17.8475	16.8036	27.7332	16.6825	14.3985	0.334588	1.15033	0.548105	2.41142	1.33262	1.88737	23.2875	18.1843	21.7453	0.339374	0.804212	1.60002
MSTRG.10096	Os03g0595600	MSTRG.10096.1;Os03t0595600-00	GO:0004364(glutathione transferase activity);GO:0005737(cytoplasm);GO:0006749(glutathione metabolic process);GO:0009407(toxin catabolic process)	00480(Glutathione metabolism)	K00799	EC:2.5.1.18	Similar to Glutathione S-transferase%2C N-terminal domain containing protein%2C expressed	0	0	0.0467721	0.0472364	0	0	1.30961	0.978686	1.46088	1.77678	1.82064	1.39608	0	0	0.0482409	1.79933	0.342971	0.0905448
MSTRG.10097	Os03g0595800	MSTRG.10097.1;MSTRG.10097.2;MSTRG.10097.3;MSTRG.10097.4;Os03t0595800-01	GO:0000036(ACP phosphopantetheine attachment site binding involved in fatty acid biosynthetic process);GO:0005739(mitochondrion);GO:0006633(fatty acid biosynthetic process);GO:0055114(oxidation-reduction process);GO:0070469(respiratory chain)	00190(Oxidative phosphorylation)	K03955	NA	Similar to Acyl carrier protein (ACP)	8.22946	2.38019	4.03064	9.77645	3.58364	2.75562	5.98596	1.41435	2.82821	7.36195	4.34943	2.46478	6.27518	4.10922	3.05617	8.2279	1.96936	3.63243
MSTRG.10098	Os03g0596600	MSTRG.10098.1;MSTRG.10098.2;MSTRG.10098.3;MSTRG.10098.4;MSTRG.10098.5	NA	NA	NA	NA		1.14706	1.88376	2.10776	1.76142	2.62765	2.14201	4.73321	5.19793	3.92249	4.84344	5.10635	4.31531	1.08871	3.50752	0.754275	5.94056	5.8372	7.22181
MSTRG.10099	Os03g0596800	MSTRG.10099.1;Os03t0596800-01	NA	NA	NA	NA	Conserved hypothetical protein	0.125387	0.005243	0.026386	0.034761	0.881616	0.51825	4.47481	1.43365	2.42177	3.21945	2.59326	1.84421	0.815264	1.10298	0.030788	1.25669	0.018353	0.041161
MSTRG.101	Os01g0113900	Os01t0113900-01	GO:0005886(plasma membrane)	00520(Amino sugar and nucleotide sugar metabolism)	K01183	EC:3.2.1.14	Similar to Receptor-like protein kinase	1.49941	1.45209	0.499988	1.08655	0.988385	1.36926	0	0.02296	0	0	0.058067	0.020694	1.7267	1.52667	1.57344	0	0.053788	0.075179
MSTRG.1010	Os01g0257100	Os01t0257100-01	GO:0004871(signal transducer activity);GO:0009506(plasmodesma);GO:0019722(calcium-mediated signaling)	NA	NA	NA	Rapid ALkalinization Factor family protein	19.5793	0.660473	0	27.3285	0.751945	0	8.95475	21.8003	0	83.7128	25.6503	32.8099	18.0242	0	0	0	23.7976	18.5201
MSTRG.10100	Os03g0596900	MSTRG.10100.1;MSTRG.10100.2;MSTRG.10100.3;Os03t0596900-03;Os03t0596900-02;Os03t0596900-01	GO:0003677(DNA binding);GO:0005634(nucleus);GO:0005739(mitochondrion);GO:0005829(cytosol);GO:0003682(chromatin binding);GO:0005515(protein binding);GO:0006338(chromatin remodeling);GO:0009651(response to salt stress);GO:0045892(negative regulation of transcription, DNA-templated);GO:0045892(negative regulation of transcription, DNA-templated)	00073(Cutin, suberine and wax biosynthesis);00073(Cutin, suberine and wax biosynthesis)	K15400	EC:2.3.1.188	Hypothetical conserved gene	39.8392	37.963	38.2797	40.1306	38.6875	37.6627	45.8675	49.9087	48.7962	46.9232	50.0735	53.1932	24.9471	52.2353	37.2324	48.6384	51.2775	47.504
MSTRG.10101	Os03g0597200	MSTRG.10101.1	NA	NA	NA	NA		2.02837	0.563342	0.779035	0.459298	1.84251	0.866495	0.0022171	0.00304532	0.468365	0.0163583	0	0.267537	0.573707	0.484895	0.0243817	0.0117995	0.0134048	0.0149606
MSTRG.10102	Os03g0597450	MSTRG.10102.1;Os03t0597450-01	NA	NA	NA	NA	Hypothetical conserved gene	1.21328	0.590736	0.638531	1.38879	0.495184	0.679569	1.0754	0.625199	0.476219	1.13309	0.553752	0.345191	0.987926	0.728383	0.93592	1.2064	0.775535	1.12169
MSTRG.10103	Os03g0597600	Os03t0597600-01	GO:0004067(asparaginase activity);GO:0005737(cytoplasm);GO:0005829(cytosol);GO:0006508(proteolysis);GO:0006516(glycoprotein catabolic process);GO:0008798(beta-aspartyl-peptidase activity);GO:0016787(hydrolase activity);GO:0033345(asparagine catabolic process via L-aspartate);GO:0051604(protein maturation)	00511(Other glycan degradation)	K01444	EC:3.5.1.26	Similar to L-asparaginase (EC 3.5.1.1) (L-asparagine amidohydrolase)	0.978893	1.31924	0.979453	1.53113	0.838801	0.881191	25.9243	17.6476	19.3216	29.8802	23.817	22.0236	0.397043	2.20011	0.429104	25.0798	20.923	24.3151
MSTRG.10104		MSTRG.10104.1	NA	NA	NA	NA		0.304962	0	0	0.19718	0	0	0	0.230477	0	0.326099	0	0	0	0.50232	0	0	0	1.70083
MSTRG.10105	Os03g0598002	Os03t0598002-00	NA	NA	NA	NA	Hypothetical gene	0.121637	0	0	0.292829	0	0	0	0.10313	0.265124	0.32027	0.231269	0.185499	0.0656	0.163198	0	0	0.053809	0
MSTRG.10106	Os03g0598100	MSTRG.10106.1;Os03t0598100-01;MSTRG.10106.3	GO:0005829(cytosol);GO:0006521(regulation of cellular amino acid metabolic process);GO:0008152(metabolic process);GO:0009507(chloroplast);GO:0009735(response to cytokinin);GO:0016597(amino acid binding)	NA	NA	NA	Similar to ACR4	22.3638	15.5851	18.8918	16.926	17.5564	16.7827	6.93839	7.17682	8.64908	5.49324	6.92345	6.65284	17.8999	23.0863	32.0138	7.96958	10.006	5.87388
MSTRG.10107	Os03g0598150	Os03t0598150-00;MSTRG.10107.2	NA	NA	NA	NA	Hypothetical protein	1.07971	1.95952	1.91923	1.51103	1.39606	0.994289	0.883611	0.476902	0.488504	1.07267	0.00889392	0.246519	1.01873	2.07331	3.48801	0.377661	0.895088	0.135639
MSTRG.10108	Os03g0598200	MSTRG.10108.1;Os03t0598200-01	GO:0005730(nucleolus);GO:0030490(maturation of SSU-rRNA);GO:0030692(Noc4p-Nop14p complex);GO:0032040(small-subunit processome)	NA	NA	NA	Nop14-like protein family protein	5.29421	7.49968	6.63457	5.70724	7.33929	6.95091	9.66808	13.4533	10.9682	10.9706	11.3377	13.8018	2.84071	9.31731	5.92677	10.2889	14.8428	22.5366
MSTRG.10109		MSTRG.10109.1	NA	NA	NA	NA		0	0.081369	0.255839	0.171487	0	0	0.911442	0.100054	0.774787	0.329773	0	0	0.189668	0	0	1.06833	0	1.21609
MSTRG.1011	Os01g0257300	Os01t0257300-01	GO:0005515(protein binding);GO:0005525(GTP binding);GO:0009733(response to auxin);GO:0045841(negative regulation of mitotic metaphase/anaphase transition);GO:0072686(mitotic spindle);GO:2000280(regulation of root development)	03015(mRNA surveillance pathway)	K14416	NA	Similar to FPF1	0	0.177951	0	0.093134	0	0	0	0	0	0	0	0	0.069133	0.057711	0.063622	0	0	0
MSTRG.10110		MSTRG.10110.1	NA	NA	NA	NA		0.276389	0	0.00848	0.806422	0	0	1.61603	0.035412	0.361773	1.48301	0.686638	0	0.299128	0	0.212591	1.4628	0.111898	0.367474
MSTRG.10111	Os03g0598700	Os03t0598700-01	GO:0000209(protein polyubiquitination);GO:0005634(nucleus);GO:0005737(cytoplasm);GO:0042787(protein ubiquitination involved in ubiquitin-dependent protein catabolic process);GO:0043161(proteasome-mediated ubiquitin-dependent protein catabolic process);GO:0061630(ubiquitin protein ligase activity)	03010(Ribosome)	K02936	NA	Zinc finger%2C RING/FYVE/PHD-type domain containing protein	0.833297	1.27595	1.20037	1.25147	1.32292	0.987269	4.54724	4.4338	4.23195	4.54496	3.63161	4.43643	1.00041	1.13916	0.860098	4.79526	3.62599	3.78054
MSTRG.10112	Os03g0598800	MSTRG.10112.1;Os03t0598800-02;Os03t0598800-01	GO:0002181(cytoplasmic translation);GO:0003735(structural constituent of ribosome);GO:0022625(cytosolic large ribosomal subunit);GO:0022625(cytosolic large ribosomal subunit)	03010(Ribosome);03010(Ribosome)	K02877	NA	Similar to 60S ribosomal protein L15	20.6097	23.9276	22.8939	25.4931	28.3453	24.0103	57.0507	33.0064	33.0976	88.5226	31.6712	40.782	18.5906	34.6075	12.4321	55.936	44.3711	73.7956
MSTRG.10113	Os03g0598900	MSTRG.10113.1;Os03t0598900-01	GO:0005829(cytosol);GO:0009817(defense response to fungus, incompatible interaction);GO:0015035(protein disulfide oxidoreductase activity)	NA	NA	NA	Similar to predicted protein	11.8307	12.8204	11.8784	12.8779	8.77099	10.7874	21.6265	24.3129	22.1219	18.5302	22.9816	21.7326	10.3479	8.61841	11.0275	24.4952	22.6592	10.3079
MSTRG.10114	Os03g0599000	MSTRG.10114.1;MSTRG.10114.2;MSTRG.10114.3;MSTRG.10114.4;Os03t0599000-01	GO:0005515(protein binding);GO:0005524(ATP binding);GO:0005576(extracellular region);GO:0006952(defense response);GO:0043531(ADP binding)	03040(Spliceosome)	K12818	EC:3.6.4.13	NB-ARC domain containing protein	0.54559	0.57947	0.350455	0.270728	0.0693055	0.0318511	11.3635	8.91295	8.01711	5.6118	6.12107	4.50341	0.179843	0.525157	0.397706	7.16066	8.10893	2.12638
MSTRG.10115		MSTRG.10115.1	NA	NA	NA	NA		0.057864	0.053197	0.037521	0.167734	0.036804	0.076172	1.22198	0.595865	0.147687	0.424782	0.405594	0.453806	0.118615	0.034639	0.117084	1.08552	0.554856	0.232318
MSTRG.10116	Os03g0599600	Os03t0599600-01;MSTRG.10116.2;MSTRG.10116.3	GO:0008150(biological_process);GO:0008536(Ran GTPase binding)	04120(Ubiquitin mediated proteolysis)	K10615	EC:2.3.2.26	Regulator of chromosome condensation%2C RCC1 domain containing protein	3.78999	3.04945	4.04961	3.69771	2.89245	3.19362	3.20604	2.88343	2.93469	3.03253	3.27588	4.25435	2.51231	3.56769	3.43282	3.52066	3.11485	3.6388
MSTRG.10117	Os03g0599800	Os03t0599800-01	GO:0005515(protein binding);GO:0005794(Golgi apparatus);GO:0005829(cytosol);GO:0009832(plant-type cell wall biogenesis);GO:0016866(intramolecular transferase activity);GO:0033356(UDP-L-arabinose metabolic process);GO:0052691(UDP-arabinopyranose mutase activity)	00520(Amino sugar and nucleotide sugar metabolism)	K13379	EC:2.4.1.- 5.4.99.30	Reversibly glycosylated polypeptide	110.999	121.98	148.319	138.054	185.531	135.049	140.376	265.229	233.45	176.604	218.729	219.422	117.018	195.621	68.3177	124.834	302.336	322.289
MSTRG.10118	Os03g0600400	MSTRG.10118.1	NA	NA	NA	NA		4.18711	4.11959	4.19254	3.86543	5.92342	4.6819	10.0889	8.18644	7.65258	11.383	8.63366	7.14519	2.32087	7.08519	3.55374	8.57707	7.98475	15.7182
MSTRG.10119	Os03g0601100	MSTRG.10119.1;Os03t0601100-01	NA	NA	NA	NA	Protein of unknown function DUF295 domain containing protein	6.73115	8.9079	10.0057	6.75524	9.31286	7.72128	6.23085	9.98196	6.12577	8.50799	7.52004	7.4081	4.61376	9.10041	7.66752	9.3422	6.9523	6.00681
MSTRG.1012	Os01g0257400	MSTRG.1012.1;Os01t0257400-01	GO:0003676(nucleic acid binding);GO:0003677(DNA binding);GO:0005634(nucleus);GO:0008150(biological_process);GO:0046872(metal ion binding)	03013(RNA transport)	K03260	NA	Zinc finger%2C CCCH-type domain containing protein	5.90387	9.47388	9.12969	6.11545	9.73056	9.58643	19.9797	25.1547	12.2586	17.1939	23.4337	22.0588	4.01154	10.4504	5.26993	20.2871	22.9991	18.2952
MSTRG.10120	Os03g0602300	Os03t0602300-01;MSTRG.10120.2;MSTRG.10120.3	GO:0001578(microtubule bundle formation);GO:0004497(monooxygenase activity);GO:0009647(skotomorphogenesis);GO:0010268(brassinosteroid homeostasis);GO:0016125(sterol metabolic process);GO:0016132(brassinosteroid biosynthetic process);GO:0020037(heme binding);GO:0022900(electron transport chain)	00905(Brassinosteroid biosynthesis)	K12640	EC:1.14.-.-	Cytochrome P450 85A1 (EC 1.14.-.-) (C6-oxidase) (OsDWARF) (Dwarf protein)	6.06882	5.58494	4.73329	8.74688	4.97047	5.24848	12.0652	8.47305	7.15906	11.8871	9.00258	10.687	4.33202	5.13642	4.10944	14.8802	11.6162	13.0354
MSTRG.10121	Os03g0602400	MSTRG.10121.1;Os03t0602400-01	NA	NA	NA	NA	Non-protein coding transcript	1.30726	0.578582	0.434369	0.908597	0.531427	0.45935	1.85708	0.760858	0.525075	1.84031	1.02846	1.06016	1.33759	0.955815	0.54011	3.23554	1.37419	2.37719
MSTRG.10122	Os03g0602500	MSTRG.10122.1	NA	NA	NA	NA		0.387703	0.178331	1.14246	0.417582	0.649901	0.771878	0.195947	0.319869	0.321071	0.125578	0.177861	0.070287	0.378932	0	0.022185	0.168348	0.438063	0.049015
MSTRG.10123	Os03g0602600	MSTRG.10123.1;MSTRG.10123.2;Os03t0602600-01	GO:0005515(protein binding);GO:0005737(cytoplasm);GO:0009295(nucleoid);GO:0009658(chloroplast organization);GO:0009662(etioplast organization);GO:0016301(kinase activity);GO:0016310(phosphorylation);GO:0042644(chloroplast nucleoid);GO:0042793(transcription from plastid promoter)	00051(Fructose and mannose metabolism);00500(Starch and sucrose metabolism);00520(Amino sugar and nucleotide sugar metabolism)	K00847	EC:2.7.1.4	Similar to predicted protein	7.19676	9.31138	12.7655	8.99957	12.0849	11.6483	0.831404	1.2141	0.759427	0.956608	0.97872	1.72069	4.29464	7.45676	2.60264	0.694246	1.52707	2.2058
MSTRG.10124	Os03g0603300	Os03t0603300-01	GO:0005515(protein binding);GO:0005634(nucleus);GO:0006351(transcription, DNA-templated);GO:0006355(regulation of transcription, DNA-templated);GO:0046982(protein heterodimerization activity)	03022(Basal transcription factors)	K14649	NA	Similar to Bromodomain associated family protein%2C expressed	2.2624	0.048184	2.55695	2.35042	1.79958	0.082812	3.38666	0	1e-06	0	0	0.215504	0.053069	0.083878	0.046412	0.169073	0.095212	0.073193
MSTRG.10125		MSTRG.10125.1	NA	NA	NA	NA		4.76235	1.0806	0.572476	4.24352	1.81973	1.19466	6.63173	1.28342	1.49428	7.10217	1.03887	0.972797	3.89773	0.976377	0.987209	6.70106	1.52881	1.17782
MSTRG.10126	Os03g0603600	Os03t0603600-01	GO:0005886(plasma membrane);GO:0006071(glycerol metabolic process);GO:0006629(lipid metabolic process);GO:0008889(glycerophosphodiester phosphodiesterase activity)	00564(Glycerophospholipid metabolism)	K01126	EC:3.1.4.46	PLC-like phosphodiesterase%2C TIM beta/alpha-barrel domain domain containing protein	13.1499	15.2281	13.201	10.9609	10.6072	13.6406	7.61202	8.86401	11.3808	5.28532	6.1115	6.32105	6.68455	10.922	8.60825	8.75408	10.4457	2.70047
MSTRG.10127		MSTRG.10127.1	NA	NA	NA	NA		0.744779	0.469699	0.58109	1.03859	0.550275	0.813685	0.846995	0.769599	0.595905	0.74498	0.454423	0.173353	1.26605	0.647762	0.567009	0.593587	0.679141	0.754032
MSTRG.10128		MSTRG.10128.1	NA	NA	NA	NA		0.992505	0.552135	0.31107	0.959705	0.303206	0.629706	0.603628	0.849241	0.634721	1.11255	0.57368	0.76285	0.568912	0.694992	0.663168	0.505615	1.1198	0.980915
MSTRG.10129	Os03g0603800	Os03t0603800-01	GO:0004175(endopeptidase activity);GO:0005634(nucleus);GO:0005887(integral component of plasma membrane)	NA	NA	NA	Peptidase A22A%2C presenilin family protein	0	0	0	0	0	0	0	0	4.23083	0	3.76923	0	0	0	0	0	4.4095	0
MSTRG.1013	Os01g0257900	Os01t0257900-01	NA	NA	NA	NA	Hypothetical protein	1.35891	0	0	0	1.42596	1.16087	0	0	0	0	3.04566	0	0	0	0	0	0	0
MSTRG.10130	Os03g0604700	MSTRG.10130.1	NA	NA	NA	NA		1.42373	2.5104	2.72169	2.31487	1.67259	1.98757	2.06694	1.79351	1.57891	1.91606	1.74699	1.40017	1.594	2.56272	1.08014	0.966538	1.98515	3.49336
MSTRG.10131	Os03g0604700	Os03t0604700-01	NA	NA	NA	NA	Hypothetical protein	2.36593	3.2012	2.88545	3.98068	2.62954	2.84562	2.12542	1.84072	1.33447	2.7921	1.97988	1.81305	2.16935	3.59354	1.44871	2.11265	2.49554	3.89788
MSTRG.10132	Os03g0604600	Os03t0604600-01	GO:0005737(cytoplasm)	NA	NA	NA	Hypothetical conserved gene	1.01548	1.2401	0.548213	1.49548	1.11564	1.2753	0.968559	0.843959	0.689551	0.996262	0.571438	0.971046	0.479428	1.57563	0.47541	3.46901	1.07284	1.18539
MSTRG.10134	Os03g0605400	MSTRG.10134.1;MSTRG.10134.3	NA	NA	NA	NA		1.3989	1.06904	0.907656	1.13481	0.789209	0.636348	1.11141	0.648133	0.533701	0.904295	0.83382	0.926547	0.835128	1.15327	0.316742	0.840976	1.03043	1.19611
MSTRG.10135		MSTRG.10135.1;MSTRG.10135.2	NA	NA	NA	NA		0	0	0	1.38311	0	0	0.283954	0.309307	0.378689	0.90021	0	0	1.01015	0.347379	0	0	0.146747	0
MSTRG.10136		MSTRG.10136.1	NA	NA	NA	NA		0.474345	0.241231	0.294633	1.04998	0.288108	0.114797	0	0	0	0	0	0	2.00474	0	0	0	0	0
MSTRG.10137	Os03g0606200	MSTRG.10137.1	NA	NA	NA	NA		36.0482	39.569	35.9096	48.0207	40.8055	34.9259	76.1382	40.6116	55.8714	85.1805	40.353	46.5384	36.5912	39.614	23.8766	76.7854	44.545	66.8838
MSTRG.10138	Os03g0606100	Os03t0606100-01	GO:0003674(molecular_function);GO:0005739(mitochondrion);GO:0005886(plasma membrane);GO:0008150(biological_process)	NA	NA	NA	Similar to predicted protein	3.59997	1.63562	8.32381	1.19216	2.35599	6.95944	0.834379	0.943132	3.43697	4.13276	3.85664	0.872854	1.66604	1.71532	0.521595	3.70623	0.953981	1.4532
MSTRG.10139	Os03g0606333	Os03t0606333-00	NA	NA	NA	NA	Hypothetical gene	0.203622	0.16202	0.14417	0.052183	0.085482	0.168434	0.433629	0.090595	0.112478	0.147131	0.070887	0.081681	0.316914	0.306933	0	0.125594	0.029136	0.332329
MSTRG.1014	Os01g0258000	Os01t0258000-01	NA	NA	NA	NA	Conserved hypothetical protein	0.276333	0.512628	0.057721	0.044874	0.806054	0.809965	0.618311	0.030875	1.9004	0.395106	0.054216	0.026037	0.182435	1.40143	0.385991	1.56192	0.081973	1.01431
MSTRG.10140	Os03g0606333	MSTRG.10140.1	NA	NA	NA	NA		1.41733	0	0	0.498512	0	0.179747	0.824894	0	0	0.754778	0	0	1.74758	0	0	0.647975	0.120159	0
MSTRG.10141	Os03g0606600	Os03t0606600-00;MSTRG.10141.2	GO:0005215(transporter activity);GO:0005634(nucleus);GO:0006811(ion transport);GO:0006875(cellular metal ion homeostasis);GO:0015103(inorganic anion transmembrane transporter activity);GO:0016021(integral component of membrane);GO:0030001(metal ion transport);GO:0046873(metal ion transmembrane transporter activity);GO:0055072(iron ion homeostasis);GO:0098655(cation transmembrane transport)	04075(Plant hormone signal transduction)	K14513	NA	Hypothetical conserved gene	0.692312	0.738013	0.51252	1.14438	0.462671	0.548055	0	0.0222604	0	0	0.0222247	0.0225147	0.498393	0.798215	0.734276	0	0	0
MSTRG.10142	Os03g0607200	MSTRG.10142.1;Os03t0607200-01	NA	NA	NA	NA	Gibberellin regulated protein family protein	0.182986	1.14076	1.08499	0.978858	0.092415	0.08204	0.838302	0.207389	0.204195	0.461153	0.025136	0.166771	1.24259	0.008483	0.301278	0.296072	0.179452	0.225314
MSTRG.10143	Os03g0607500	MSTRG.10143.1;Os03t0607500-01	GO:0009507(chloroplast)	NA	NA	NA	Similar to Seed maturation protein PM23 (Fragment)	197.338	189.829	181.83	173.647	175.905	177.653	22.7643	27.7439	26.7466	19.0871	27.8402	26.1768	160.525	161.136	243.769	25.1752	24.5267	25.2165
MSTRG.10144	Os03g0607600	Os03t0607600-00;MSTRG.10144.2	GO:0005515(protein binding);GO:0005634(nucleus);GO:0007049(cell cycle);GO:0016538(cyclin-dependent protein serine/threonine kinase regulator activity);GO:0051301(cell division);GO:0051726(regulation of cell cycle)	03010(Ribosome)	K02985	NA	Similar to Cyclin-A3-1	0.580607	1.7048	0.545238	1.34635	1.77657	1.85327	4.97958	4.02803	3.91495	6.20402	4.35529	4.71645	0.23039	7.30585	0.478497	3.3953	5.75029	10.4269
MSTRG.10145	Os03g0607700	Os03t0607700-01	GO:0003676(nucleic acid binding);GO:0003700(transcription factor activity, sequence-specific DNA binding);GO:0005634(nucleus);GO:0006355(regulation of transcription, DNA-templated);GO:0008270(zinc ion binding);GO:0044212(transcription regulatory region DNA binding);GO:0046872(metal ion binding);GO:0046982(protein heterodimerization activity)	03410(Base excision repair)	K10773	EC:4.2.99.18	Zinc finger%2C C2H2-like domain containing protein	0	0	0	0	7.24892	0	0	0	0	0	0	0	0	0	0	0	0	0
MSTRG.10146	Os03g0607800	Os03t0607800-01	GO:0000118(histone deacetylase complex);GO:0003714(transcription corepressor activity);GO:0006357(regulation of transcription from RNA polymerase II promoter);GO:0016575(histone deacetylation)	NA	NA	NA	Conserved hypothetical protein	1.05222	0.490466	1.6231	1.27291	0.442651	1.36511	0.674729	0.378181	0.711461	1.29381	0.567404	0.810536	0.90308	0.859073	0.901264	1.07016	0.469482	1.7287
MSTRG.10147	Os03g0608200	Os03t0608200-01	NA	NA	NA	NA	Non-protein coding transcript	0	0	0	0	0	0.749264	0	0.144437	0	0	0	0	0	0	0	0	0	0.109085
MSTRG.10148	Os03g0608600	Os03t0608600-01	NA	NA	NA	NA	Peptidase%2C trypsin-like serine and cysteine domain containing protein	0.593294	1.95339	1.02047	1.26661	1.98387	1.58216	3.01566	4.65006	3.32751	2.41177	3.26731	4.19376	0.562955	2.24514	1.27141	2.57437	4.29595	4.86917
MSTRG.10149	Os03g0608700	MSTRG.10149.1;MSTRG.10149.2;MSTRG.10149.3;MSTRG.10149.4;MSTRG.10149.5;MSTRG.10149.7;MSTRG.10149.6;Os03t0608700-01;MSTRG.10149.9;Os03t0608700-02	GO:0005634(nucleus);GO:0005634(nucleus)	03410(Base excision repair);03410(Base excision repair)	K01247	EC:3.2.2.21	Putative harbinger transposase-derived nuclease domain containing protein	5.14954	6.28785	6.75143	5.35954	7.46982	5.94464	9.93298	7.51245	9.10464	8.81836	7.50806	7.18668	4.40785	7.42576	3.71242	9.04986	8.60756	9.13808
MSTRG.1015	Os01g0258100	Os01t0258100-02;Os01t0258100-01	NA	NA	NA	NA	Hypothetical conserved gene	0.300773	0.265993	0.251482	0.260693	0.0893213	0.125592	0.625948	0.377674	0.31429	0.539098	0.341766	0.246209	0.353711	0.200766	0.232477	0.608803	0.381681	0.71525
MSTRG.10150	Os03g0608800	MSTRG.10150.1;MSTRG.10150.2;Os03t0608800-01	NA	NA	NA	NA	PDZ/DHR/GLGF domain containing protein	3.77714	3.14889	3.90301	3.90727	3.23861	3.84494	6.56502	6.12599	5.45162	5.97007	6.40609	6.31107	3.19973	3.0236	3.17154	7.58304	4.99226	6.00667
MSTRG.10151	Os03g0609000	Os03t0609000-01;MSTRG.10151.2;MSTRG.10151.3	NA	NA	NA	NA	Peptidase%2C trypsin-like serine and cysteine domain containing protein	0.490249	0.630392	0.744139	0.453746	0.867589	0.531083	0.932356	1.06223	0.795315	0.784697	0.598445	0.858454	0.233407	1.51718	0.381094	0.63534	1.16055	2.15433
MSTRG.10152	Os03g0609400	Os03t0609400-01	NA	NA	NA	NA	Non-protein coding transcript	0	0	0.414977	0	0.718671	0	0	0.517109	0	0	0	0.43969	0	0	0	0	0	0
MSTRG.10153	Os03g0609400	MSTRG.10153.1	NA	NA	NA	NA		1.40502	0.304615	0.620584	1.11954	0.73965	0.656176	0.588248	0.563553	0.380789	0.770457	0.276538	0.374036	0.641179	0.797663	0.517516	0.807572	0.604894	0.715986
MSTRG.10154	Os03g0609500	MSTRG.10154.1	NA	NA	NA	NA		1.30264	1.08624	0.871201	1.22457	0.603723	0.890154	0.487164	0.848473	0.680662	0.920386	0.427469	0.611853	1.03615	1.02163	0.986256	0.957417	0.67177	1.11015
MSTRG.10155	Os03g0609500	MSTRG.10155.1;Os03t0609500-01	GO:0005634(nucleus);GO:0006807(nitrogen compound metabolic process);GO:0060776(simple leaf morphogenesis)	NA	NA	NA	Similar to LOB domain protein 39	1.95114	0.564593	0.366527	8.48381	0.141662	7.24083	8.58303	28.1626	18.3482	18.1551	51.263	6.3266	0.778693	0.321062	0.67085	11.527	3.89879	7.67192
MSTRG.10156		MSTRG.10156.1	NA	NA	NA	NA		0.191814	0	0	0	0	0	0.735363	0.109885	0.369594	0.373556	0.378522	0	0	0	0	1.29461	0.685721	0.71902
MSTRG.10157		MSTRG.10157.1	NA	NA	NA	NA		0.239929	0	0.033257	0.133011	0.032676	0.090103	2.53404	1.39112	2.01791	1.56722	1.74945	1.38114	0.074047	0.061404	0.10154	1.48287	2.36834	1.81034
MSTRG.10158	Os03g0609800	Os03t0609800-01;Os03t0609800-02	GO:0004871(signal transducer activity);GO:0005886(plasma membrane);GO:0009416(response to light stimulus);GO:0009958(positive gravitropism);GO:0016567(protein ubiquitination);GO:0071944(cell periphery);GO:0071944(cell periphery)	00902(Monoterpenoid biosynthesis);00902(Monoterpenoid biosynthesis)	K15095	EC:1.1.1.208	BTB domain containing protein	2.25472	5.8562	6.64082	5.57076	6.62832	6.35496	7.68696	10.0793	9.58596	7.88106	7.1645	9.24726	2.36775	6.77342	5.67975	8.21107	12.3955	16.2304
MSTRG.10159	Os03g0610650	Os03t0610650-01	GO:0004867(serine-type endopeptidase inhibitor activity);GO:0005615(extracellular space)	03013(RNA transport)	K14297	NA	Similar to cDNA clone:002-125-A07%2C full insert sequence	9.13499	2.33816	1.23353	10.5266	0.251236	11.0138	0.374212	0.997009	24.3778	5.59082	20.4467	21.2832	2.50005	17.4866	1.90324	0.387172	26.398	27.3431
MSTRG.1016	Os01g0258600	Os01t0258600-00	GO:0003674(molecular_function);GO:0008150(biological_process);GO:0016021(integral component of membrane)	NA	NA	NA	Similar to predicted protein	2.55343	3.20268	2.94378	2.72971	2.62372	2.34387	6.93397	2.98712	3.33784	4.93183	3.08866	6.05094	2.03639	4.28578	1.72438	6.14438	4.00962	11.7323
MSTRG.10160	Os03g0610800	Os03t0610800-01	GO:0004867(serine-type endopeptidase inhibitor activity);GO:0005615(extracellular space)	03013(RNA transport)	K14297	NA	Similar to Protein zx	2.042	13.7989	9.29399	1.88216	3.14849	5.0952	0.22593	0.233632	0.499652	0.488644	0.460622	0.382191	1.57926	7.1087	10.8259	0.556754	0.243585	0.219146
MSTRG.10161	Os03g0610900	Os03t0610900-01	GO:0004674(protein serine/threonine kinase activity);GO:0005634(nucleus);GO:0005737(cytoplasm);GO:0006468(protein phosphorylation);GO:0035556(intracellular signal transduction)	04075(Plant hormone signal transduction)	K14498	EC:2.7.11.1	Serine/threonine protein kinase%2C Abscisic acid (ABA)-activated protein kinase%2C Hyperosmotic stress response%2C ABA signal transductio	1.94969	5.07874	4.55384	1.79665	1.19328	4.10926	1.32711	1.3131	1.46231	1.53787	1.27422	1.63322	2.85421	1.41428	2.92218	1.9674	1.92436	1.46867
MSTRG.10162	Os03g0611100	Os03t0611100-01;MSTRG.10162.2	NA	NA	NA	NA	Non-protein coding transcript	1.01652	0.837906	0.619603	0.346738	0.93309	0.87067	2.68337	2.47089	3.30063	2.61264	1.45574	1.03348	0.844612	0.723585	1.22461	1.89372	0.900476	3.59832
MSTRG.10163	Os03g0611200	MSTRG.10163.1;MSTRG.10163.2;Os03t0611200-01	GO:0004033(aldo-keto reductase (NADP) activity);GO:0009507(chloroplast);GO:0009570(chloroplast stroma);GO:0009941(chloroplast envelope)	03008(Ribosome biogenesis in eukaryotes)	K14521	EC:2.3.1.-	Aldo/keto reductase family protein	49.1403	58.85	67.4623	49.4337	60.5952	62.4764	0.593569	1.19674	1.07534	0.487388	0.897631	1.33842	34.6462	50.3044	50.2048	0.851287	1.04495	1.20659
MSTRG.10164	Os03g0611700	MSTRG.10164.1;MSTRG.10164.2;Os03t0611700-02;Os03t0611700-01	GO:0000002(mitochondrial genome maintenance);GO:0003697(single-stranded DNA binding);GO:0005739(mitochondrion);GO:0006260(DNA replication);GO:0009507(chloroplast);GO:0045910(negative regulation of DNA recombination);GO:0048046(apoplast);GO:0048046(apoplast)	01200(Carbon metabolism);00010(Glycolysis / Gluconeogenesis);00030(Pentose phosphate pathway);00500(Starch and sucrose metabolism);00520(Amino sugar and nucleotide sugar metabolism);00520(Amino sugar and nucleotide sugar metabolism)	K01810	EC:5.3.1.9	Conserved hypothetical protein	1.15547	1.37343	1.6166	1.40777	1.18099	1.03142	1.09634	0.863727	0.837176	1.18253	1.49758	0.977504	1.3379	1.62693	1.41299	1.00397	1.07646	1.45826
MSTRG.10165	Os03g0612201	Os03t0612201-00	NA	NA	NA	NA	Hypothetical conserved gene	0	0	0	0	0	0	0	0	0	0	0	0	0	0	0	0.065452	0	0
MSTRG.10166	Os03g0612400	Os03t0612400-00;MSTRG.10166.1;MSTRG.10166.3	GO:0005634(nucleus);GO:0006355(regulation of transcription, DNA-templated);GO:0009954(proximal/distal pattern formation);GO:0009965(leaf morphogenesis);GO:0048441(petal development)	00511(Other glycan degradation)	K01227	EC:3.2.1.96	Similar to ASL1	0.364235	0.167656	0.275812	0.455761	0.34065	0.463532	2.20387	1.20091	1.96955	1.75388	1.46151	1.60031	0.458101	0.483181	0.197472	1.91264	1.80985	1.9791
MSTRG.10167	Os03g0612450	Os03t0612450-00	NA	NA	NA	NA	Hypothetical protein	0	0	0	0	0	0	0	0	0	0	0	0	0	0	0	0	0.019186	0
MSTRG.10168	Os03g0612600	MSTRG.10168.1;Os03t0612600-01	GO:0003735(structural constituent of ribosome);GO:0004812(aminoacyl-tRNA ligase activity);GO:0005739(mitochondrion);GO:0005840(ribosome);GO:0006412(translation);GO:0008097(5S rRNA binding)	03010(Ribosome)	K02897	NA	Similar to Ribosomal 5S rRNA E-loop binding protein Ctc/L25/TL5 containing protein%2C expressed	16.5519	13.589	15.888	18.8013	15.233	13.8183	14.216	10.7561	9.12623	14.0065	9.16164	10.8071	10.1389	14.6423	7.58676	9.24742	10.7796	20.2691
MSTRG.10169	Os03g0614901	MSTRG.10169.2;MSTRG.10169.1;MSTRG.10169.3;MSTRG.10169.4;Os03t0614901-01	NA	NA	NA	NA	Conserved hypothetical protein	1.14721	3.37755	1.67891	4.19009	2.18502	2.06918	10.3109	3.06286	4.94491	10.3895	6.05854	3.66852	1.81365	2.80846	1.55446	9.22845	7.67029	6.44993
MSTRG.1017	Os01g0258700	Os01t0258700-03	GO:0003676(nucleic acid binding);GO:0003677(DNA binding);GO:0005634(nucleus);GO:0008150(biological_process);GO:0046872(metal ion binding)	03013(RNA transport)	K03260	NA	Similar to zinc finger CCCH type domain-containing protein ZFN-like 1	25.6641	35.7181	29.0006	28.2002	27.9423	31.9019	36.0459	34.8801	32.3074	34.3526	33.5872	33.2484	20.6055	36.1854	27.2941	33.5108	40.6506	36.6584
MSTRG.10170	Os03g0616300	Os03t0616300-01;MSTRG.10170.2;MSTRG.10170.3;MSTRG.10170.5;MSTRG.10170.4;Os03t0616300-02	GO:0003684(damaged DNA binding);GO:0003887(DNA-directed DNA polymerase activity);GO:0005737(cytoplasm);GO:0006281(DNA repair);GO:0016020(membrane);GO:0016020(membrane)	NA	NA	NA	Similar to F2J10.13 protein	1.15717	1.22684	1.27277	1.21308	1.28381	1.38353	2.30532	1.92406	1.94104	1.8814	2.21796	2.25608	0.711987	1.6312	1.26004	2.00641	2.00635	2.30759
MSTRG.10171	Os03g0616400	Os03t0616400-01;MSTRG.10171.2;Os03t0616400-02	GO:0005388(calcium-transporting ATPase activity);GO:0005887(integral component of plasma membrane);GO:0043231(intracellular membrane-bounded organelle);GO:0043231(intracellular membrane-bounded organelle)	00190(Oxidative phosphorylation);00190(Oxidative phosphorylation)	K01535	EC:3.6.3.6	Similar to P-type ATPase (Fragment)	2.50601	2.50658	2.15911	2.39346	2.72115	2.85194	1.88891	2.60834	2.27386	3.45621	2.50874	1.87956	1.80077	2.61692	1.92115	3.24405	3.07054	3.38039
MSTRG.10172	Os03g0616500	MSTRG.10172.1;Os03t0616500-00	GO:0005634(nucleus);GO:0005739(mitochondrion)	NA	NA	NA	Similar to HEAT repeat family protein	0.152162	0.726893	0.463373	0.354636	0.33074	0.510662	1.11084	1.12077	0.809357	1.18217	1.3453	1.07921	0.170825	1.7778	0.179755	1.16073	1.45193	2.52111
MSTRG.10173		MSTRG.10173.1	NA	NA	NA	NA		0.348278	0.130518	0.125338	0.341595	0.123149	0	0.939606	0.278392	0.513151	1.98093	0.453823	1.14733	0	0	0.226552	0.421621	0.318645	0.703194
MSTRG.10174		MSTRG.10174.1	NA	NA	NA	NA		0.18283	0.243223	0.171568	0.348338	0	0.079989	0.51196	0.302838	0.835559	0.665643	0.713693	0.448455	0.194267	0.483831	0.263561	0.95625	1.37414	1.1031
MSTRG.10175	Os03g0617500	MSTRG.10175.1;Os03t0617500-02;Os03t0617500-01	GO:0005515(protein binding);GO:0005515(protein binding)	04075(Plant hormone signal transduction);04075(Plant hormone signal transduction)	K14505	NA	Similar to Cyclin-D5-1	1.36784	0.3606	0.361832	0.553251	0.292421	1.63514	7.74711	2.70853	3.46459	9.6334	4.7858	3.43218	0.886353	0.61612	0.305499	6.1451	4.53952	6.83939
MSTRG.10176		MSTRG.10176.1	NA	NA	NA	NA		0.326804	0.225498	0.147133	0.205553	0.10812	0.13236	1.19897	1.55659	2.11756	0.751104	1.13858	1.13925	0.285062	0.140947	0.233195	0.941538	1.47005	0.279297
MSTRG.10177	Os03g0617900	Os03t0617900-01	GO:0003942(N-acetyl-gamma-glutamyl-phosphate reductase activity);GO:0005507(copper ion binding);GO:0005730(nucleolus);GO:0005737(cytoplasm);GO:0006520(cellular amino acid metabolic process);GO:0006526(arginine biosynthetic process);GO:0009507(chloroplast);GO:0009570(chloroplast stroma);GO:0016020(membrane);GO:0016620(oxidoreductase activity, acting on the aldehyde or oxo group of donors, NAD or N…	01210(2-Oxocarboxylic acid metabolism);01230(Biosynthesis of amino acids);00220(Arginine biosynthesis)	K00145	EC:1.2.1.38	Semialdehyde dehydrogenase%2C dimerisation region domain containing protein	21.4678	27.9867	27.8719	23.1614	27.1099	30.1392	31.9076	39.0065	41.7597	28.2778	34.4275	40.9028	17.5869	21.9675	19.1346	33.5798	35.0552	27.9428
MSTRG.10178	Os03g0616700	MSTRG.10178.5;MSTRG.10178.2;MSTRG.10178.4;MSTRG.10178.1;MSTRG.10178.3;MSTRG.10178.7;MSTRG.10178.6;MSTRG.10178.10;MSTRG.10178.8;MSTRG.10178.9;MSTRG.10178.11;MSTRG.10178.12;MSTRG.10178.13;MSTRG.10178.14;Os03t0616700-01;MSTRG.10178.16	GO:0005049(nuclear export signal receptor activity);GO:0005643(nuclear pore);GO:0005737(cytoplasm);GO:0006611(protein export from nucleus);GO:0008536(Ran GTPase binding)	NA	NA	NA	Similar to Importin-beta N-terminal domain containing protein%2C expressed	7.98362	9.28292	10.4131	9.41187	9.23525	9.81635	14.4642	15.692	14.1843	15.6253	15.7258	14.7861	6.37125	10.6859	7.33307	14.5374	14.3555	17.0662
MSTRG.10179	Os03g0618800	Os03t0618800-01	NA	NA	NA	NA	Conserved hypothetical protein	0	0.743865	0.861428	0	0.62828	0.821397	0	0	0	4.44596	0	0	1.12945	1.31242	0.462619	0	0	0
MSTRG.1018	Os01g0259200	MSTRG.1018.1;Os01t0259200-01;Os01t0259200-02	GO:0004674(protein serine/threonine kinase activity);GO:0005515(protein binding);GO:0005524(ATP binding);GO:0005886(plasma membrane);GO:0006468(protein phosphorylation);GO:0016301(kinase activity);GO:0045087(innate immune response);GO:0045087(innate immune response)	04626(Plant-pathogen interaction);04626(Plant-pathogen interaction)	K13430	EC:2.7.11.1	Similar to Protein kinase	5.78798	7.06676	6.67227	6.6492	6.85737	7.78482	13.8927	18.9745	17.2055	12.8756	16.9983	11.4545	6.28588	5.21862	9.33527	15.4524	13.9952	10.8357
MSTRG.10181	Os03g0618300	MSTRG.10181.1;Os03t0618300-01	GO:0051213(dioxygenase activity)	00941(Flavonoid biosynthesis)	K05278	EC:1.14.11.23	Isopenicillin N synthase family protein	9.77591	14.2403	11.6674	8.57998	11.5272	10.862	6.92421	8.69564	7.11895	11.3422	13.4372	12.591	8.3047	11.3826	15.7838	11.4388	11.8034	7.79915
MSTRG.10182	Os03g0618366	Os03t0618366-00	NA	NA	NA	NA	Non-protein coding transcript	0	0	0.269671	0	0	0	0	0	0	0	0.083343	0	0	0	0	0.060571	0.335513	0.162474
MSTRG.10183	Os03g0619400	Os03t0619400-01	GO:0005524(ATP binding);GO:0005618(cell wall);GO:0005737(cytoplasm);GO:0005829(cytosol);GO:0006457(protein folding);GO:0046658(anchored component of plasma membrane);GO:0051082(unfolded protein binding)	00562(Inositol phosphate metabolism);04070(Phosphatidylinositol signaling system);04145(Phagosome)	K00921	EC:2.7.1.150	Chaperone%2C tailless complex polypeptide 1 domain containing protein	15.2876	22.0824	20.8666	16.3829	22.762	20.7831	32.6881	39.4891	32.7507	39.0151	35.1676	43.8655	8.62999	39.6922	13.7781	29.1635	43.3095	61.8011
MSTRG.10184	Os03g0619501	Os03t0619501-00	NA	NA	NA	NA	Hypothetical gene	0	0	0	0	0	0.007326	0	0	0	0	0	0	0	0.01755	0	0	0	0
MSTRG.10185	Os03g0619600;Os03g0619700	MSTRG.10185.1;Os03t0619600-01;Os03t0619700-01	GO:0004175(endopeptidase activity);GO:0005634(nucleus);GO:0016926(protein desumoylation);GO:0016929(SUMO-specific protease activity)	NA	NA	NA	Transcriptional factor B3 family protein;Conserved hypothetical protein	0.367118	0.257198	0.637302	1.037	0.389689	0.329395	2.07225	1.39235	0.924256	2.53928	0.852913	1.12155	0.612552	0.41199	0.339272	1.12866	0.646769	1.5914
MSTRG.10186	Os03g0620400	MSTRG.10186.1;Os03t0620400-01	NA	NA	NA	NA	Hypothetical conserved gene	0.658607	0.516574	0.337208	0.799219	0.389236	0.493192	2.75088	1.41807	1.24704	2.56431	1.48644	1.67296	0.388814	0.505935	0.462768	2.57846	1.98027	2.30478
MSTRG.10187		MSTRG.10187.1;MSTRG.10187.2	NA	NA	NA	NA		2.04943	1.41526	2.32535	2.59212	0.34664	0.538571	1.19473	0.272932	0.512694	0.707954	0.392234	1.37421	1.67587	2.32074	1.18749	0.910932	0.808451	1.20486
MSTRG.10188	Os03g0620800	MSTRG.10188.1	NA	NA	NA	NA		1.53207	0.763412	0.0288358	0.211113	1.95842e-06	0.366836	0.738368	0.0212371	0	0.0328936	0.0260303	0.300455	0.162586	0.280467	0.406252	0.0127376	0.68972	0.0185071
MSTRG.10189		MSTRG.10189.1	NA	NA	NA	NA		1.94132	1.33455	1.82442	2.74428	1.39748	1.04875	0	0	0.171002	0	0	0	1.1148	0.16372	0.911941	0.058907	0.054705	0
MSTRG.1019	Os01g0259300	MSTRG.1019.1;Os01t0259300-01	NA	NA	NA	NA	Non-protein coding transcript	0.94423	3.4216	3.17637	2.40387	1.90019	4.47253	6.51749	7.36351	7.76538	5.79255	21.9983	11.1741	0	2.10351	2.84792	9.19577	14.8352	7.1586
MSTRG.10190	Os03g0621600	Os03t0621600-00	GO:0003677(DNA binding);GO:0003700(transcription factor activity, sequence-specific DNA binding);GO:0005634(nucleus);GO:0006351(transcription, DNA-templated);GO:0006355(regulation of transcription, DNA-templated);GO:0009793(embryo development ending in seed dormancy)	NA	NA	NA	Transcriptional factor B3 domain containing protein	0	0.062346	0	0.028833	0.025779	0.100433	0.153939	0.091838	0	0.028828	0.063246	0.006213	0	0.025497	0.0252	0	0	0
MSTRG.10191	Os03g0621650	Os03t0621650-00	NA	NA	NA	NA	Transcriptional factor B3 domain containing protein	0	0.013129	0	0.021004	0.018711	0	0	0	0	0	0.038488	0	0.030491	0.076673	0	0	0.034236	0.08202
MSTRG.10192	Os03g0621700	Os03t0621700-01	NA	NA	NA	NA	Conserved hypothetical protein	0.201528	0.399845	0.397193	0.47445	0.240744	0.475688	0.531112	0.230609	0.24371	0.320156	0.360259	0.298289	0.227362	0.370133	0.196921	0.376543	0.316229	0.353411
MSTRG.10193	Os03g0621700	MSTRG.10193.1	NA	NA	NA	NA		0.191522	0.273072	0.151128	0.272422	0	0.021049	0.656964	0.2568	0.137777	0.635085	0.221516	0.487549	0	0.16251	0.293322	1.03862	0.420718	0.300484
MSTRG.10194	Os03g0622200	Os03t0622200-01	NA	NA	NA	NA	Transcriptional factor B3 family protein	0.005657	0.026309	0.161176	0.026013	0	0.021444	0.068561	0.051389	0	0.030423	0.131181	0.046319	0.061192	0	0.018361	0.014171	0.044896	0.046129
MSTRG.10195	Os03g0622300	Os03t0622300-02;MSTRG.10195.2;Os03t0622300-01	NA	NA	NA	NA	Hypothetical gene	0.258625	0.140967	0.304713	0.151459	0.199111	0.239031	0.81574	0.0592486	0.136226	0.869967	0.220948	0.314658	0.159251	0.0980955	0.0391242	0.592494	0.709072	0.166362
MSTRG.10196		MSTRG.10196.1	NA	NA	NA	NA		0.192749	0.091975	0	0.156686	0	0.087538	0.343124	0.164025	0.048314	0.411627	0.047671	0.050968	3.0436	0	0	0.459235	0.041911	0
MSTRG.10197	Os03g0622600	MSTRG.10197.1;Os03t0622600-01	NA	NA	NA	NA	Conserved hypothetical protein	0.20786	0.378959	0.493048	0.816128	0.280068	0.482032	1.4027	0.139974	0.545574	2.0116	0.352804	0.824354	0.261957	0.642821	0.0458007	1.23758	0.440451	1.70586
MSTRG.10198	Os03g0622700	Os03t0622700-00	GO:0005768(endosome);GO:0005794(Golgi apparatus);GO:0005802(trans-Golgi network);GO:0005886(plasma membrane);GO:0008514(organic anion transmembrane transporter activity);GO:0008643(carbohydrate transport);GO:0016021(integral component of membrane)	NA	NA	NA	Similar to Plastidic phosphate translocator-like protein1	0.521165	0.299186	0.352278	0.504491	0.171612	0.20341	0.886813	0.176789	0.107457	0.668364	0.255462	0.242295	0.407839	0.236577	0.474934	0.409593	0.153411	0.3349
MSTRG.10199	Os03g0622500	MSTRG.10199.3;MSTRG.10199.1;MSTRG.10199.2;MSTRG.10199.4;MSTRG.10199.5;MSTRG.10199.7;MSTRG.10199.6;MSTRG.10199.8;MSTRG.10199.9;Os03t0622500-01;Os03t0622500-02	NA	NA	NA	NA	Hypothetical gene	3.91147	3.07121	2.29116	4.1241	1.14491	2.00056	16.2819	8.47944	10.5356	11.511	16.8503	12.0219	2.29831	2.37182	2.2187	19.0364	17.0501	15.6424
MSTRG.102	Os01g0113950	Os01t0113950-00	NA	NA	NA	NA	Hypothetical protein	0.074876	0.024353	0.138431	0.075021	0.005696	0.005236	0	0	0	0	0	0	0.02002	0.047473	0.102535	0	0	0
MSTRG.1020	Os01g0259400	Os01t0259400-01;MSTRG.1020.2	GO:0000911(cytokinesis by cell plate formation);GO:0000914(phragmoplast assembly);GO:0005524(ATP binding);GO:0005819(spindle);GO:0005874(microtubule);GO:0005886(plasma membrane);GO:0006468(protein phosphorylation);GO:0007349(cellularization);GO:0008017(microtubule binding);GO:0009506(plasmodesma);GO:0009524(phragmoplast);GO:0009555(pollen development);GO:0009556(microsporogenesis);GO:0009574(prep…	04140(Regulation of autophagy)	K08269	EC:2.7.11.1	Armadillo-type fold domain containing protein	0.878514	2.08887	1.90449	2.17042	1.18905	2.57802	5.14146	5.28963	1.8822	6.64324	3.11997	3.19569	0.15768	5.11129	0.971488	4.95544	4.57124	6.0937
MSTRG.10200	Os03g0622500	MSTRG.10200.1	NA	NA	NA	NA		0	0	0	0	0	0	0	1.0498	0.136981	0.496461	0	1.19625	0	0	0.092614	0	0	0
MSTRG.10201	Os03g0624300	Os03t0624300-01	NA	NA	NA	NA	Conserved hypothetical protein	0	0	0	0	0	3.43912	0	0	0	0	0	0	0	0	0	0	0.073899	0
MSTRG.10202	Os03g0624000	MSTRG.10202.1;MSTRG.10202.2;Os03t0624000-00	GO:0005634(nucleus);GO:0006355(regulation of transcription, DNA-templated);GO:0044212(transcription regulatory region DNA binding)	03013(RNA transport)	K14317	NA	Similar to KANADI 3	2.0182	2.84727	3.6003	3.15586	4.73159	3.05228	0.0381682	0.0256772	0	0.0241801	0.0647964	0.023144	2.46644	3.40688	1.42721	0.042918	0.0594229	0.0840775
MSTRG.10203	Os03g0624600	Os03t0624600-01	GO:0003677(DNA binding);GO:0003700(transcription factor activity, sequence-specific DNA binding);GO:0005634(nucleus);GO:0006351(transcription, DNA-templated);GO:0006355(regulation of transcription, DNA-templated);GO:0007275(multicellular organism development)	03018(RNA degradation)	K12581	NA	No apical meristem (NAM) protein domain containing protein	3.14482	5.03436	3.63896	2.77263	1.38152	4.12579	8.42617	5.7941	6.71563	18.633	7.82636	12.403	2.42468	1.07259	1.43513	8.60698	5.35775	3.24622
MSTRG.10204	Os03g0624700	Os03t0624700-00	NA	NA	NA	NA	Hypothetical protein	0.173723	0.090058	0.024656	0.116639	0	0.066666	0.320381	0.150325	0.038476	0.5029	0.249275	0.287431	0	0	0.199681	0.342497	0	0
MSTRG.10205	Os03g0624800	MSTRG.10205.4;MSTRG.10205.2;MSTRG.10205.3;MSTRG.10205.5;MSTRG.10205.6;MSTRG.10205.7	NA	NA	NA	NA		4.65509	4.6189	4.02579	4.47407	3.69634	4.77188	4.06098	3.90196	4.0419	3.70607	3.81395	3.591	3.26876	4.22894	4.72282	4.15779	3.81745	4.55973
MSTRG.10206	Os03g0625300	Os03t0625300-00	GO:0000166(nucleotide binding);GO:0008150(biological_process);GO:0009507(chloroplast)	04120(Ubiquitin mediated proteolysis)	K10260	NA	Similar to nucleotide binding protein	1.80963	1.99122	1.60653	2.12348	2.65175	1.40046	0.215287	0.143413	0.046034	0.37488	0.534363	0.059279	2.43709	1.92711	3.39205	0.486453	0.12887	0.037039
MSTRG.10207	Os03g0625201	Os03t0625201-00	NA	NA	NA	NA	Hypothetical gene	1.09596	0.16253	1.463	0.521892	0.128969	0.282901	0	0.181818	0	0.034244	0	0	0.438809	0.636397	1.04604	0	0.426422	0.297476
MSTRG.10208		MSTRG.10208.1	NA	NA	NA	NA		0.547732	0.753009	0.730125	0.500841	0.569436	0.896159	1.01217	1.28183	1.53659	0.767174	1.39513	0.740261	0.761059	0.5945	0.945988	1.37603	0.92564	1.95761
MSTRG.10209	Os03g0625700	MSTRG.10209.1;MSTRG.10209.2;MSTRG.10209.3;Os03t0625700-00	GO:0000145(exocyst);GO:0005546(phosphatidylinositol-4,5-bisphosphate binding);GO:0005886(plasma membrane);GO:0006887(exocytosis);GO:0006893(Golgi to plasma membrane transport);GO:0017049(GTP-Rho binding);GO:0051601(exocyst localization)	NA	NA	NA	Similar to Roothairless 1	15.4661	19.0829	20.7849	16.691	21.0211	19.7167	26.4157	33.1854	27.7471	26.6617	27.6434	30.6672	11.0194	22.4471	13.426	27.5479	32.2477	32.4337
MSTRG.1021	Os01g0259600	MSTRG.1021.1;Os01t0259600-01	GO:0003824(catalytic activity);GO:0005737(cytoplasm);GO:0008152(metabolic process);GO:0016740(transferase activity)	00740(Riboflavin metabolism)	K00953	EC:2.7.7.2	Similar to phosphoadenosine phosphosulfate (PAPS) reductase family protein	33.3184	34.1564	36.8126	33.2882	34.3274	32.7868	9.65617	14.0029	13.6949	12.2008	13.0102	12.2987	25.0404	28.004	38.531	12.3036	13.8395	17.8288
MSTRG.10210	Os03g0625800	Os03t0625800-01	GO:0000151(ubiquitin ligase complex);GO:0000209(protein polyubiquitination);GO:0005737(cytoplasm);GO:0031624(ubiquitin conjugating enzyme binding);GO:0032436(positive regulation of proteasomal ubiquitin-dependent protein catabolic process);GO:0042787(protein ubiquitination involved in ubiquitin-dependent protein catabolic process);GO:0061630(ubiquitin protein ligase activity)	NA	NA	NA	Zinc finger%2C C6HC-type domain containing protein	0.52401	0.877213	0.610215	0.729444	0.687628	0.589819	1.86653	1.54146	2.212	1.67666	2.50122	1.47124	0.282995	0.593983	0.779169	0.875043	1.52044	1.20876
MSTRG.10211	Os03g0625900	Os03t0625900-01	GO:0006364(rRNA processing);GO:0030515(snoRNA binding);GO:0032040(small-subunit processome)	03040(Spliceosome)	K12662	NA	WD40 repeat-like domain containing protein	1.79754	2.71967	2.09854	1.61849	2.25768	2.26475	5.50671	6.48434	5.75032	7.86846	4.33888	5.65689	0.794209	4.16275	1.3789	3.85109	5.73902	12.9891
MSTRG.10212	Os03g0626200	MSTRG.10212.1;Os03t0626200-01	GO:0003674(molecular_function);GO:0005739(mitochondrion);GO:0005741(mitochondrial outer membrane);GO:0015031(protein transport);GO:0016021(integral component of membrane)	NA	NA	NA	Conserved hypothetical protein	0.249289	1.60375	0.0632209	0.432475	1.79995	1.09702	1.0793	2.19724	2.05951	2.06405	0.445594	0.309979	0.117642	0.164006	0.158793	0.397524	2.55056	6.03874
MSTRG.10213	Os03g0626400	Os03t0626400-01	NA	NA	NA	NA	Hypothetical conserved gene	0	0.205475	0	0	0.085444	0	0	0.504979	0	0	0	0	0	0	0.088506	0	0	0
MSTRG.10214	Os03g0626500	MSTRG.10214.1;Os03t0626500-00	GO:0004439(phosphatidylinositol-4,5-bisphosphate 5-phosphatase activity);GO:0005737(cytoplasm);GO:0005886(plasma membrane);GO:0009651(response to salt stress);GO:0009733(response to auxin);GO:0009737(response to abscisic acid);GO:0009753(response to jasmonic acid);GO:0016787(hydrolase activity);GO:0034485(phosphatidylinositol-3,4,5-trisphosphate 5-phosphatase activity);GO:0043813(phosphatidylinos…	00562(Inositol phosphate metabolism);04070(Phosphatidylinositol signaling system)	K01106	EC:3.1.3.56	Similar to predicted protein	1.27733	1.3763	1.51237	2.58225	1.134	1.36151	0.947531	0.872349	1.21205	0.909177	0.820885	1.24921	1.15349	1.16474	1.7639	1.43988	1.04981	0.673122
MSTRG.10215	Os03g0626700	MSTRG.10215.1;MSTRG.10215.2;Os03t0626700-01	GO:0006855(drug transmembrane transport);GO:0015238(drug transmembrane transporter activity)	NA	NA	NA	Multi antimicrobial extrusion protein MatE family protein	3.32756	4.47769	4.05437	3.99539	3.86293	3.47999	20.3055	24.8524	27.2916	20.4038	27.8748	22.4196	2.89919	4.01777	4.17554	19.681	22.5834	10.4523
MSTRG.10216	Os03g0626750	Os03t0626750-00	NA	NA	NA	NA	Hypothetical protein	0	0	0.102549	0	0	0	0	0.783769	0.8782	0	0.630092	0.242304	0	0	0	0.45873	0.197578	0
MSTRG.10217	Os03g0626600	MSTRG.10217.5;MSTRG.10217.6;MSTRG.10217.4;MSTRG.10217.1;MSTRG.10217.2;MSTRG.10217.3;MSTRG.10217.7;MSTRG.10217.8;MSTRG.10217.10;MSTRG.10217.9;MSTRG.10217.11;MSTRG.10217.12;MSTRG.10217.13;MSTRG.10217.14;Os03t0626600-01	GO:0005886(plasma membrane);GO:0008270(zinc ion binding)	NA	NA	NA	Zinc finger%2C LIM-type domain containing protein	12.3719	12.68	9.92644	13.9167	9.06232	10.3283	19.1245	20.8072	19.1734	15.278	19.5998	21.5672	6.63956	9.78846	11.7395	23.3595	19.541	15.6748
MSTRG.10218	Os03g0626650	Os03t0626650-00;MSTRG.10218.2	NA	NA	NA	NA	Non-protein coding transcript	0.139578	0.0932795	0.18557	0.215126	0.0422177	0.122129	0.453286	0.134657	0.127168	0.294509	0.115014	0.215102	0.118705	0.0788432	0.145704	0.380866	0.184662	0.170214
MSTRG.10219	Os03g0626800	Os03t0626800-01;Os03t0626800-02	GO:0005515(protein binding);GO:0005515(protein binding)	04145(Phagosome);04145(Phagosome)	K07374	NA	Calcineurin B protein	12.4187	10.0144	14.3898	12.2502	14.5924	10.8178	20.0323	19.5146	24.6935	15.8686	20.5463	22.051	8.06938	12.1882	12.3263	17.0795	17.0886	23.7755
MSTRG.1022		MSTRG.1022.1	NA	NA	NA	NA		0.627583	0.587443	0.466655	1.17363	0.753201	0.345688	0.832155	0.344807	0.072448	0.250752	0.445221	0.234865	0.433939	0.675818	0	0.36218	0.797956	0.147827
MSTRG.10220	Os03g0626900	Os03t0626900-00	NA	NA	NA	NA	Non-protein coding transcript	0.088815	0.119417	0.177652	0.090231	0.016426	0.041421	0.08031	0.058534	0.207549	0.194717	0.024511	0.125845	0.049866	0.028535	0.062227	0.086936	0.079871	0.293377
MSTRG.10221	Os03g0627300	MSTRG.10221.1;MSTRG.10221.2;Os03t0627300-01	GO:0005739(mitochondrion)	NA	NA	NA	Similar to nucleotide-binding protein-like	2.06305	2.343	2.34027	2.38511	2.53103	2.49812	4.86808	3.56025	3.48177	4.07173	3.5568	3.74655	1.40338	2.71313	1.83246	3.66964	3.83298	5.38046
MSTRG.10222	Os03g0627500	MSTRG.10222.1;Os03t0627500-01	GO:0003676(nucleic acid binding);GO:0003723(RNA binding);GO:0005515(protein binding);GO:0005634(nucleus);GO:0005737(cytoplasm);GO:0006351(transcription, DNA-templated);GO:0006355(regulation of transcription, DNA-templated);GO:0009911(positive regulation of flower development)	NA	NA	NA	Similar to KH domain containing protein%2C expressed	10.7657	11.1615	12.0913	10.5112	13.4348	11.8082	18.3979	19.2611	19.1383	18.8901	19.5558	19.0484	9.58224	14.3416	8.79689	19.0759	20.9583	22.9973
MSTRG.10223	Os03g0628800	MSTRG.10223.1;Os03t0628800-01	GO:0005524(ATP binding);GO:0005634(nucleus);GO:0016020(membrane);GO:0016301(kinase activity);GO:0016787(hydrolase activity)	NA	NA	NA	Similar to H1flk (Fragment)	4.85711	2.91261	4.04843	4.42009	4.60003	5.11571	12.534	11.8574	19.2529	9.19243	8.91945	13.312	5.20936	2.98002	4.58329	16.72	10.3192	3.31458
MSTRG.10224	Os03g0628900	MSTRG.10224.1;Os03t0628900-01	GO:0005737(cytoplasm);GO:0006457(protein folding);GO:0016272(prefoldin complex);GO:0051087(chaperone binding)	NA	NA	NA	Prefoldin domain containing protein	13.1748	4.79255	26.1734	14.0322	25.5762	5.35216	24.8848	5.69249	9.47882	25.7692	28.4709	31.6584	11.1444	5.3725	14.5794	9.309	31.3416	7.90393
MSTRG.10225	Os03g0629900	MSTRG.10225.1;MSTRG.10225.2;Os03t0629900-02;MSTRG.10225.4;Os03t0629900-01	NA	NA	NA	NA	Conserved hypothetical protein	1.84812	0.431569	0.43116	1.66552	0.501819	0.559671	0.177955	0.135751	0.0490165	0.443207	0.0906584	0.307523	0.537741	1.19301	0.653417	0.119857	0.1364	0.50894
MSTRG.10226	Os03g0632800	MSTRG.10226.1;Os03t0632800-01	GO:0004842(ubiquitin-protein transferase activity);GO:0005515(protein binding);GO:0005634(nucleus);GO:0008270(zinc ion binding);GO:0009414(response to water deprivation);GO:0016567(protein ubiquitination);GO:0016874(ligase activity);GO:0051865(protein autoubiquitination)	NA	NA	NA	Similar to Zinc finger%2C C3HC4 type (RING finger) containing protein	5.43685	6.08439	6.05244	5.73806	6.29545	6.52034	7.41818	8.95971	9.19767	8.19377	8.90314	9.125	4.15657	6.48925	4.868	8.75347	9.48691	8.42425
MSTRG.10227	Os03g0632950	Os03t0632950-00	NA	NA	NA	NA	Hypothetical protein	0.097708	0.030275	0.03591	0.092534	0.044063	0.03367	0.138572	0.156909	0.0644	0.079908	0.071254	0.016667	0.024279	0.01718	0.117846	0.027957	0.014198	0.047194
MSTRG.10228	Os03g0633400;Os03g0633100	MSTRG.10228.1;MSTRG.10228.2;MSTRG.10228.3;Os03t0633100-00;Os03t0633400-01	GO:0001673(male germ cell nucleus);GO:0004842(ubiquitin-protein transferase activity);GO:0005515(protein binding);GO:0006511(ubiquitin-dependent protein catabolic process);GO:0009507(chloroplast);GO:0009555(pollen development);GO:0009793(embryo development ending in seed dormancy);GO:0016567(protein ubiquitination);GO:0019005(SCF ubiquitin ligase complex);GO:0031146(SCF-dependent proteasomal ubiq…	04075(Plant hormone signal transduction)	K14515	NA	Similar to Leucine Rich Repeat family protein%2C expressed	9.30469	13.1777	12.7095	11.8504	11.5007	13.509	10.1575	12.6057	10.9327	9.66284	12.2587	11.1065	7.50816	14.514	12.0936	10.7503	12.8273	19.2017
MSTRG.10229	Os03g0633500	Os03t0633500-01	GO:0009733(response to auxin)	04075(Plant hormone signal transduction)	K14484	NA	A member of Aux/IAA family protein%2C Regulation of lateral root initiatio	0.197761	0.236095	0.388673	0.308863	0.661443	0.372158	21.6623	19.3768	20.3272	16.1762	16.0567	13.5709	0.486291	0.407847	0.157264	33.3102	20.1905	24.5945
MSTRG.1023	Os01g0259900	Os01t0259900-00	GO:0003674(molecular_function);GO:0005634(nucleus);GO:0005730(nucleolus);GO:0008150(biological_process);GO:0016592(mediator complex)	NA	NA	NA	Conserved hypothetical protein	0.584015	0.373373	0.440943	0.717822	0.24845	0.330109	0.172046	0.470659	0.078181	0.153463	0.200755	0.057275	0.320786	0.33369	0.86571	0.125676	0.099465	0.351497
MSTRG.10230	Os03g0633800	MSTRG.10230.1;Os03t0633800-01	GO:0009733(response to auxin)	04075(Plant hormone signal transduction)	K14484	NA	Similar to IAA6 (Fragment)	1.95776	2.83717	2.65324	3.39157	2.95688	2.02359	34.0994	42.7354	52.6578	54.4262	46.354	29.8052	2.46544	3.38511	1.79193	37.8167	46.5511	42.4926
MSTRG.10231	Os03g0633900	MSTRG.10231.2;MSTRG.10231.1;Os03t0633900-01	GO:0000002(mitochondrial genome maintenance);GO:0003697(single-stranded DNA binding);GO:0005739(mitochondrion);GO:0006260(DNA replication);GO:0009507(chloroplast);GO:0045910(negative regulation of DNA recombination);GO:0048046(apoplast)	01200(Carbon metabolism);00010(Glycolysis / Gluconeogenesis);00030(Pentose phosphate pathway);00500(Starch and sucrose metabolism);00520(Amino sugar and nucleotide sugar metabolism)	K01810	EC:5.3.1.9	Nucleic acid-binding%2C OB-fold-like domain containing protein	5.9233	5.98269	7.83029	5.82391	5.9736	6.79346	3.58596	2.26966	2.49158	2.50163	2.2414	2.84718	3.6091	7.60873	3.98386	2.52021	2.52274	3.19416
MSTRG.10232	Os03g0634000	Os03t0634000-01	GO:0009535(chloroplast thylakoid membrane);GO:0009977(proton motive force dependent protein transmembrane transporter activity);GO:0031361(integral component of thylakoid membrane);GO:0043953(protein transport by the Tat complex);GO:0045038(protein import into chloroplast thylakoid membrane)	03060(Protein export)	K03116	NA	Similar to THA4	44.8331	40.3194	42.3742	48.9952	41.5525	47.4579	6.12388	6.34708	5.2863	1.65987	1.95779	7.35108	33.3497	31.1616	10.7291	4.62451	1.53735	6.3234
MSTRG.10233		MSTRG.10233.1	NA	NA	NA	NA		0	0	0	0.156385	0	0.083138	0.520365	0.484238	0.09269	0.365681	0.295718	0.095205	0	0.084986	0	0.25702	0.43065	1.05804
MSTRG.10234	Os03g0635000	Os03t0635000-00	GO:0009507(chloroplast)	00561(Glycerolipid metabolism);00564(Glycerophospholipid metabolism);04070(Phosphatidylinositol signaling system)	K00901	EC:2.7.1.107	Hypothetical conserved gene	0	0	0	0	0	1.10198	0	0.112052	0.027444	0	0.229411	0.216421	0	0	0	0	0	0.104829
MSTRG.10235	Os03g0635100	Os03t0635100-01	GO:0005515(protein binding);GO:0005886(plasma membrane)	NA	NA	NA	Heterotrimeric G protein gamma subunit 1%2C Regulation of abiotic stresses%2C Salinity stress toleranc	0.266069	0.513887	2.12822	0.74734	1.24619	1.86733	1.42336	2.94969	4.0034	3.81497	2.87877	1.76328	1.70124	2.11657	0.141267	3.03792	1.49723	1.92922
MSTRG.10236	Os03g0635800	MSTRG.10236.1;Os03t0635800-01	GO:0005634(nucleus);GO:0007165(signal transduction);GO:0009507(chloroplast);GO:0016021(integral component of membrane);GO:0035091(phosphatidylinositol binding)	NA	NA	NA	Protein of unknown function DUF828%2C plant family protein	4.48849	7.86756	5.60778	6.75004	6.82506	7.7513	2.44427	3.15691	3.65032	2.26204	2.26676	3.67108	3.86685	6.1466	2.79691	2.88401	3.57225	3.48783
MSTRG.10237		MSTRG.10237.1	NA	NA	NA	NA		0	0	0	0	0	0	0	0	0	0	0	0.523558	0	0	0.379855	1.05355	0	0
MSTRG.10238	Os03g0636600	Os03t0636600-02;Os03t0636600-01	GO:0003676(nucleic acid binding);GO:0005634(nucleus);GO:0008270(zinc ion binding);GO:0009620(response to fungus);GO:0016020(membrane);GO:0019898(extrinsic component of membrane);GO:0046872(metal ion binding);GO:0050832(defense response to fungus);GO:0050832(defense response to fungus)	04141(Protein processing in endoplasmic reticulum);04141(Protein processing in endoplasmic reticulum)	K14011	NA	Hypothetical conserved gene	1.35525	0.817242	1.06931	1.00401	1.02901	0.831339	1.3609	0.88689	1.15066	1.44234	1.47626	0.934903	1.20026	1.19996	0.754782	2.03906	1.27994	2.68123
MSTRG.10239	Os03g0636700	MSTRG.10239.1;Os03t0636700-00	GO:0005516(calmodulin binding);GO:0005634(nucleus)	03015(mRNA surveillance pathway)	K14411	NA	IQ calmodulin-binding region domain containing protein	0.21602	0.168856	0.067941	0.294651	0.177876	0.220488	3.12382	1.06126	1.78554	2.58509	1.98593	1.35111	0.059835	0.704948	0.036875	3.7557	0.321924	2.3044
MSTRG.1024	Os01g0259933	Os01t0259933-00;MSTRG.1024.2	NA	NA	NA	NA	Non-protein coding transcript	3.02075	2.59134	1.90915	3.25116	1.80099	1.43555	2.58729	2.1328	0	1.34062	0.729092	1.54866	1.54459	1.56626	1.55501	0	3.39375	4.82711
MSTRG.10241	Os03g0637800	MSTRG.10241.1	NA	NA	NA	NA		6.63911	10.1087	14.448	8.90499	15.9704	13.1926	1.92107	2.63016	2.15391	2.77337	2.2917	2.64598	6.15619	13.9288	4.2937	1.65816	3.00136	5.03228
MSTRG.10242	Os03g0637900	MSTRG.10242.1;Os03t0637900-01	GO:0003779(actin binding);GO:0005886(plasma membrane)	NA	NA	NA	Similar to Centromere protein-like protein (Fragment)	14.0144	15.6172	21.5605	18.4142	20.4667	15.388	21.4531	33.2298	25.1169	20.2269	29.4607	36.4514	11.3773	19.0644	13.1945	22.2069	32.7804	25.1994
MSTRG.10243	Os03g0638400	Os03t0638400-01	GO:0000350(generation of catalytic spliceosome for second transesterification step);GO:0000386(second spliceosomal transesterification activity);GO:0071013(catalytic step 2 spliceosome)	NA	NA	NA	Similar to OSIGBa0153E02-OSIGBa0093I20.19 protein	0.049881	0.046426	0.019571	0	0.09608	0	0.382972	0.162286	0.43149	0.528738	0.556175	0.262481	0	0	0.020445	0.307513	0.177515	0
MSTRG.10244	Os03g0638200	Os03t0638200-01;MSTRG.10244.2;Os03t0638200-02;MSTRG.10244.4	GO:0016021(integral component of membrane);GO:0022891(substrate-specific transmembrane transporter activity);GO:0022891(substrate-specific transmembrane transporter activity)	00909(Sesquiterpenoid and triterpenoid biosynthesis);00909(Sesquiterpenoid and triterpenoid biosynthesis)	K15813	EC:5.4.99.39	Similar to Transporter-like protein	40.0893	48.7664	43.3562	38.5711	39.895	41.6925	26.6075	41.5736	37.566	22.5613	42.6648	48.1598	21.9174	32.6569	45.0031	25.8582	36.0853	16.8869
MSTRG.10245	Os03g0638250	MSTRG.10245.2	NA	NA	NA	NA		0	0	0	0	0	3.73892	5.35625	3.8501	0	0	0	3.77328	4.96503	0	0	0	8.48518	0
MSTRG.10246	Os03g0638800	Os03t0638800-01;MSTRG.10246.2;MSTRG.10246.3	GO:0004672(protein kinase activity);GO:0005524(ATP binding);GO:0005634(nucleus);GO:0005886(plasma membrane);GO:0006468(protein phosphorylation);GO:0016301(kinase activity)	04075(Plant hormone signal transduction)	K14510	EC:2.7.11.1	Similar to ATP binding protein	21.6083	23.3199	20.3745	17.3933	23.3913	22.7681	37.1846	33.716	35.1881	37.2306	31.9104	32.69	15.2276	18.2503	21.1805	29.6462	32.419	24.5624
MSTRG.10247	Os03g0638900	Os03t0638900-01	NA	NA	NA	NA	Cyclin-like F-box domain containing protein	1.02113	0	0.869069	0	0.571961	0.933688	0	0.413428	0	0	0	0.901566	0	0.711406	0	0	0.867861	0.984496
MSTRG.10248	Os03g0639200	Os03t0639200-01;MSTRG.10248.3;MSTRG.10248.2;MSTRG.10248.4;MSTRG.10248.5	GO:0003677(DNA binding);GO:0005515(protein binding);GO:0005634(nucleus);GO:0006351(transcription, DNA-templated);GO:0007049(cell cycle);GO:0017053(transcriptional repressor complex)	NA	NA	NA	Similar to DIRP family protein%2C expressed	9.5843	10.9386	13.0741	10.2512	11.104	11.6768	10.805	14.0099	10.7327	10.5881	12.1317	11.5918	7.75759	13.1301	10.6032	10.8639	13.1486	14.3093
MSTRG.10249	Os03g0639233	Os03t0639233-00	GO:0009536(plastid)	00190(Oxidative phosphorylation)	K05582	EC:1.6.5.3	Similar to NADH dehydrogenase subunit K	0	0	0	0	0	0	0.397273	0	0	0	0	0	0	0	0	0	0	0
MSTRG.1025		MSTRG.1025.1	NA	NA	NA	NA		0.066845	0.184364	1.16599	0.516771	0.887927	0.750494	0.069369	0.302266	0.129988	0.275155	0.255031	0.068111	0.071624	0.657693	0.197744	0.062834	0.29551	0
MSTRG.10250	Os03g0639400	Os03t0639400-01	GO:0004857(enzyme inhibitor activity)	NA	NA	NA	Pectinesterase inhibitor domain containing protein	0.808633	0.659302	0	0	0	1.61683	0.229279	0	0	0.235201	0	0	0.523572	0	0.108751	0.446756	0	0
MSTRG.10251	Os03g0639300	MSTRG.10251.1;MSTRG.10251.2;MSTRG.10251.3;Os03t0639300-01	GO:0005634(nucleus)	04075(Plant hormone signal transduction)	K16189	NA	Similar to Helix-loop-helix DNA-binding domain containing protein%2C expressed	24.352	17.3661	17.4899	24.112	13.9766	19.1532	3.08671	1.68593	1.8271	1.70527	2.16668	1.94902	24.3478	15.2951	21.2955	2.28078	1.77404	1.26761
MSTRG.10252	Os03g0639350	Os03t0639350-00	NA	NA	NA	NA	Hypothetical protein	0.471995	0.227224	0.255689	0.248539	0.269242	0.107831	0.050897	0.02191	0.014555	0.015831	0.0238	0.065658	0.30496	0.232286	0.412816	0.019518	0.039989	0
MSTRG.10253	Os03g0639600	Os03t0639600-01	GO:0005515(protein binding);GO:0005634(nucleus);GO:0060548(negative regulation of cell death)	04144(Endocytosis)	K12191	NA	Similar to Zinc-finger protein Lsd1	14.8329	21.6263	22.8808	12.8602	20.7442	20.1391	25.4816	44.7242	46.0307	24.7057	46.9371	43.4835	11.2592	21.4307	20.3275	30.7172	40.5945	29.2959
MSTRG.10254	Os03g0639700	Os03t0639700-01	GO:0000150(recombinase activity);GO:0000400(four-way junction DNA binding);GO:0000730(DNA recombinase assembly);GO:0003690(double-stranded DNA binding);GO:0003697(single-stranded DNA binding);GO:0004520(endodeoxyribonuclease activity);GO:0006312(mitotic recombination);GO:0008094(DNA-dependent ATPase activity);GO:0010212(response to ionizing radiation);GO:0042148(strand invasion)	03440(Homologous recombination)	K03553	NA	Similar to protein recA	10.3391	12.8405	13.5739	13.1863	12.5957	14.5322	9.52867	8.00896	8.32453	6.88347	8.02261	8.12467	8.18741	10.9476	9.75997	6.51754	7.45205	11.7478
MSTRG.10255	Os03g0639800	MSTRG.10255.1	NA	NA	NA	NA		5.12035	0.348613	0.294333	1.66386	0.336246	0.169087	0	0.550432	0.026924	0	0.228751	0	3.38083	0.44061	2.32393	0	0.542678	0.380782
MSTRG.10256	Os03g0639800	Os03t0639800-01	GO:0000815(ESCRT III complex);GO:0005515(protein binding);GO:0005634(nucleus);GO:0007034(vacuolar transport);GO:0015031(protein transport);GO:0016192(vesicle-mediated transport)	04144(Endocytosis)	K12191	NA	Snf7 family protein	3.61168	6.55934	6.47973	6.55614	6.02909	5.06986	19.8389	13.6746	12.8382	18.9643	10.8466	17.0483	1.52953	14.9457	2.28674	15.063	14.7972	23.6627
MSTRG.10257	Os03g0640000	Os03t0640000-00	GO:0006952(defense response);GO:0016042(lipid catabolic process);GO:0016787(hydrolase activity);GO:0045735(nutrient reservoir activity)	NA	NA	NA	Patatin family protein	0	0	0	0	0	0	0	0	0	0.168056	0	0	0	0	0.182913	0	0	0
MSTRG.10258	Os03g0640100	Os03t0640100-01	GO:0005515(protein binding);GO:0005634(nucleus);GO:0005677(chromatin silencing complex);GO:0006260(DNA replication);GO:0006349(regulation of gene expression by genetic imprinting);GO:0006351(transcription, DNA-templated);GO:0006355(regulation of transcription, DNA-templated);GO:0007275(multicellular organism development);GO:0008283(cell proliferation);GO:0009507(chloroplast);GO:0009555(pollen dev…	04146(Peroxisome)	K13341	NA	Similar to WD-40 repeat protein MSI1	11.3596	15.9521	12.883	12.3672	16.9384	15.5995	27.2765	26.0639	24.3769	31.1719	28.6784	27.8889	8.54851	30.0645	11.6591	26.3377	30.4572	39.246
MSTRG.10259	Os03g0640300	MSTRG.10259.1;MSTRG.10259.3;MSTRG.10259.2	NA	NA	NA	NA		6.40753	4.7204	4.76378	6.43317	3.3897	3.54077	6.74508	5.0046	4.74098	6.31602	4.14078	4.5175	4.76574	5.51655	5.13879	6.35602	5.12061	6.37231
MSTRG.1026	Os01g0260500	Os01t0260500-01;MSTRG.1026.2	GO:0005524(ATP binding);GO:0005634(nucleus);GO:0006952(defense response);GO:0043531(ADP binding)	04626(Plant-pathogen interaction)	K13457	NA	Hypothetical conserved gene	0.0590082	0	0	0	0	0.141661	1.1142	0	0	0	0	0	0	0	0	0	0	0
MSTRG.10260	Os03g0640400	Os03t0640400-01	NA	NA	NA	NA	KxDL motif-containing protein%2C Component of HLH-bHLH protein complex%2C Control of leaf angle and grain siz	4.57486	1.70035	2.80738	3.82479	1.34309	2.84797	6.36357	3.23963	3.60953	7.06296	2.12978	2.75567	3.76024	1.8137	3.15647	6.28153	2.77486	5.04433
MSTRG.10261	Os03g0641200	Os03t0641200-00	GO:0005313(L-glutamate transmembrane transporter activity);GO:0005887(integral component of plasma membrane);GO:0015189(L-lysine transmembrane transporter activity);GO:0015297(antiporter activity);GO:0043091(L-arginine import);GO:0051938(L-glutamate import);GO:1903401(L-lysine transmembrane transport)	NA	NA	NA	Similar to cationic amino acid transporter 4	0	0.119152	0	0.125557	0.123378	0.167854	0	0	0	0	0	0	0.344626	0.057963	0.255599	0	0	0
MSTRG.10262	Os03g0641250	Os03t0641250-00	NA	NA	NA	NA	Hypothetical gene	0.550717	0.547208	0.561379	0.481887	0.332719	0.737254	3.15174	2.33618	3.05214	4.49511	3.22483	3.97629	0.603947	0.51262	0.412348	4.58716	3.83373	0.789432
MSTRG.10263	Os03g0641300	MSTRG.10263.1;Os03t0641300-01	NA	NA	NA	NA	Hypothetical conserved gene	6.8942	10.2413	10.7949	7.33985	12.6129	10.8673	13.6145	14.4184	16.3683	14.3376	16.2692	15.1669	7.53703	10.2985	6.43093	14.1695	17.4408	13.9296
MSTRG.10264	Os03g0640800	MSTRG.10264.1;MSTRG.10264.2;Os03t0640800-02;Os03t0640800-01;Os03t0640800-03;MSTRG.10264.6;MSTRG.10264.7	GO:0003677(DNA binding);GO:0003700(transcription factor activity, sequence-specific DNA binding);GO:0005634(nucleus);GO:0006351(transcription, DNA-templated);GO:0006355(regulation of transcription, DNA-templated);GO:0008289(lipid binding);GO:0009855(determination of bilateral symmetry);GO:0009944(polarity specification of adaxial/abaxial axis);GO:0009955(adaxial/abaxial pattern specification);GO:…	NA	NA	NA	Similar to cDNA clone:J033124M18%2C full insert sequence	9.78103	13.6774	10.6223	12.1217	14.3153	12.1311	29.8098	25.1246	23.4113	26.9066	24.7838	27.8721	8.64398	21.1246	11.6062	27.8274	26.0582	31.1746
MSTRG.10265	Os03g0640825	Os03t0640825-00;MSTRG.10265.2;MSTRG.10265.3	NA	NA	NA	NA	Hypothetical protein	0.690688	0.699778	1.2715	0.896177	1.09844	0.942142	1.21308	2.51276	1.83102	1.3412	3.04674	2.84514	0.411454	2.40789	1.2424	0.886519	1.88363	2.95205
MSTRG.10266	Os03g0641700	Os03t0641700-01;Os03t0641700-02	GO:0003674(molecular_function);GO:0005634(nucleus);GO:0006351(transcription, DNA-templated);GO:0006355(regulation of transcription, DNA-templated);GO:0016592(mediator complex);GO:0016592(mediator complex)	NA	NA	NA	Conserved hypothetical protein	10.5567	24.4535	17.6344	19.6809	25.7477	18.1096	21.5574	33.2546	21.9337	20.7674	23.4309	23.9041	12.1353	18.1145	17.1012	20.7304	35.9992	28.3377
MSTRG.10267	Os03g0642300	Os03t0642300-00	GO:0004674(protein serine/threonine kinase activity);GO:0005634(nucleus);GO:0005737(cytoplasm);GO:0005886(plasma membrane);GO:0035556(intracellular signal transduction)	04626(Plant-pathogen interaction)	K13412	EC:2.7.11.1	Protein kinase-like domain containing protein	0.467394	0.204895	0.029204	0.233214	0.214916	0.092309	0	0	0	0	0	0	0.178275	0	0	1.63142	1.76686	0
MSTRG.10268	Os03g0642450	MSTRG.10268.2;MSTRG.10268.1;Os03t0642450-00	NA	NA	NA	NA	Hypothetical conserved gene	2.08844	1.20505	1.22252	1.55765	0.452132	0.682594	0.309206	0.284122	0.0837965	0.164865	0.143855	0.161573	0.773617	1.01182	1.69159	0.174107	0.186037	0.0388287
MSTRG.10269	Os03g0642900	MSTRG.10269.1;Os03t0642900-00	GO:0004674(protein serine/threonine kinase activity);GO:0005886(plasma membrane);GO:0007166(cell surface receptor signaling pathway)	NA	NA	NA	Similar to Hydrolase-like protein	0.110127	0.075264	0.0532624	0.13265	0.279189	0.0717932	3.86268	4.09276	4.9643	5.77794	5.89647	4.456	0.0885002	0.196111	0.0407224	7.62336	5.22417	3.3881
MSTRG.1027	Os01g0260700	Os01t0260700-01	GO:0003676(nucleic acid binding);GO:0003677(DNA binding);GO:0005634(nucleus);GO:0005737(cytoplasm);GO:0006351(transcription, DNA-templated);GO:0006355(regulation of transcription, DNA-templated);GO:0046686(response to cadmium ion)	NA	NA	NA	Similar to PUR ALPHA-1	30.969	38.8347	39.3776	39.7011	40.6214	38.8963	58.5612	63.1296	52.9608	50.211	57.7079	54.9958	22.9324	51.5244	25.0687	46.0044	57.9293	69.2778
MSTRG.10270	Os03g0643050	MSTRG.10270.1;Os03t0643050-00	GO:0005634(nucleus)	01200(Carbon metabolism);00630(Glyoxylate and dicarboxylate metabolism);00710(Carbon fixation in photosynthetic organisms)	K01601	EC:4.1.1.39	Transposase%2C IS4-like domain containing protein	0	0	0.005137	0.006925	0.044704	0	1.36953	0.474104	0.678928	1.51491	0.787039	0.642849	0	0	0.020959	1.54003	0.687035	0.51088
MSTRG.10271	Os03g0643100	Os03t0643100-01	NA	NA	NA	NA	Homeodomain-like containing protein	0.063457	0.02615	0.048095	0.021085	0.033072	0.045913	0.117988	0.073245	0.151234	0.125282	0.139178	0.184948	0	0.051381	0.071563	0.133369	0.166948	0.099103
MSTRG.10272		MSTRG.10272.1	NA	NA	NA	NA		0.015643	0	0.027972	0	0.015043	0	1.93618	1.72825	2.10209	1.11433	2.22565	1.64829	0	0	0	2.09008	1.70782	1.44608
MSTRG.10273	Os03g0643300	MSTRG.10273.2;MSTRG.10273.1;Os03t0643300-02;MSTRG.10273.4	GO:0004587(ornithine-oxo-acid transaminase activity);GO:0005737(cytoplasm);GO:0010121(arginine catabolic process to proline via ornithine);GO:0019544(arginine catabolic process to glutamate);GO:0030170(pyridoxal phosphate binding);GO:0042802(identical protein binding)	00330(Arginine and proline metabolism)	K00819	EC:2.6.1.13	Ornithine delta-aminotransferase%2C Abiotic stress toleranc	5.81066	7.64379	7.89327	6.47362	7.21115	7.70661	6.48804	8.8395	6.93591	6.48196	6.97191	7.82323	5.3886	8.52444	6.61058	5.04536	9.17976	10.6714
MSTRG.10274	Os03g0643433	Os03t0643433-00	GO:0009451(RNA modification);GO:0019239(deaminase activity)	00500(Starch and sucrose metabolism);00460(Cyanoamino acid metabolism);00940(Phenylpropanoid biosynthesis)	K01188	EC:3.2.1.21	Similar to J013022N21%2C full insert sequence	0.116264	0.159779	0.115305	0.119824	0.00812	0.154961	0.022849	0.02489	0.030502	0.023439	0.082595	0.044943	0.093045	0.074072	0.332679	0.042581	0.144649	0.119024
MSTRG.10275	Os03g0643900	MSTRG.10275.1;Os03t0643900-01	GO:0000166(nucleotide binding);GO:0005515(protein binding);GO:0005634(nucleus);GO:0005829(cytosol);GO:0005834(heterotrimeric G-protein complex);GO:0009507(chloroplast);GO:0009908(flower development);GO:0010114(response to red light);GO:0010218(response to far red light);GO:0010224(response to UV-B);GO:0043496(regulation of protein homodimerization activity);GO:0080008(Cul4-RING E3 ubiquitin ligas…	04120(Ubiquitin mediated proteolysis);04712(Circadian rhythm - plant)	K10143	EC:2.3.2.27	Conserved hypothetical protein	0.106204	0.0939875	0	0.129527	0.0514946	0.0591654	9.29674	0	2.12071	8.16148	0.00196305	2.30116	0.145094	0	0	0	0.0346264	2.2803
MSTRG.10276	Os03g0644000	MSTRG.10276.1;MSTRG.10276.2;Os03t0644000-01	GO:0000045(autophagosome assembly);GO:0000407(pre-autophagosomal structure);GO:0006995(cellular response to nitrogen starvation);GO:0016023(cytoplasmic, membrane-bounded vesicle);GO:0032258(CVT pathway);GO:0034271(phosphatidylinositol 3-kinase complex, class III, type I);GO:0034272(phosphatidylinositol 3-kinase complex, class III, type II);GO:0044804(nucleophagy);GO:0045324(late endosome to vacuo…	04140(Regulation of autophagy)	K08334	NA	ATG6/Beclin-1 protein%2C Abiotic stresses (heat%2Ccold and drought) and hormone (abscisic acid) respons	3.91796	5.11264	4.3313	4.1502	5.14961	4.69287	11.4605	15.5157	13.5385	9.75238	14.1192	12.7922	2.62761	6.15282	4.64411	11.0961	12.3794	9.99
MSTRG.10277	Os03g0644200	MSTRG.10277.1;MSTRG.10277.2;Os03t0644200-01	GO:0005739(mitochondrion);GO:0008380(RNA splicing);GO:0009507(chloroplast);GO:1900865(chloroplast RNA modification)	00500(Starch and sucrose metabolism)	K01176	EC:3.2.1.1	Pentatricopeptide repeat domain containing protein	4.37053	4.73186	4.45819	4.7448	4.77136	4.70982	1.48247	1.89474	1.25676	0.196503	1.4255	1.6682	3.12911	4.46026	3.65188	1.03392	1.81002	1.59835
MSTRG.10278	Os03g0644400	Os03t0644400-01;Os03t0644400-02	GO:0003333(amino acid transmembrane transport);GO:0005886(plasma membrane);GO:0015171(amino acid transmembrane transporter activity);GO:0015171(amino acid transmembrane transporter activity)	NA	NA	NA	Similar to Amino acid permease	6.22942	7.09987	6.24709	6.38194	5.6759	5.34809	5.81207	8.16527	7.92075	4.33595	6.98733	7.96654	4.54191	5.55792	6.61015	7.7821	7.28065	4.63154
MSTRG.10279		MSTRG.10279.1	NA	NA	NA	NA		0.47111	0.545718	0.430766	0.947112	0.194781	0.100267	1.50755	0.061548	0.313131	0.657605	0.287627	0.263158	0.630083	0.37025	0.350418	1.03205	0.374229	1.05423
MSTRG.1028	Os01g0260000	Os01t0260000-01	GO:0003674(molecular_function);GO:0005739(mitochondrion);GO:0008150(biological_process)	01212(Fatty acid metabolism);00062(Fatty acid elongation)	K01074	EC:3.1.2.22	Protein prenyltransferase domain containing protein	0.077967	0.071679	0	0.26386	0	0	0	0	0	0	0	0	0.163321	0	0	0	0	0
MSTRG.10280	Os03g0645000	MSTRG.10280.1;Os03t0645000-00	GO:0005576(extracellular region);GO:0005618(cell wall);GO:0009826(unidimensional cell growth);GO:0009828(plant-type cell wall loosening);GO:0009831(plant-type cell wall modification involved in multidimensional cell growth);GO:0016020(membrane);GO:0019953(sexual reproduction);GO:0071555(cell wall organization)	NA	NA	NA	Similar to Expansin-B12	1.6049	3.3349	3.73047	2.86864	5.34383	3.8244	3.4586	3.53319	2.84849	5.51854	1.62861	3.94355	1.24963	9.90014	1.18998	2.49789	4.54304	10.8207
MSTRG.10281	Os03g0645100	MSTRG.10281.1;MSTRG.10281.2;MSTRG.10281.3;Os03t0645100-01	GO:0004739(pyruvate dehydrogenase (acetyl-transferring) activity);GO:0006096(glycolytic process);GO:0006633(fatty acid biosynthetic process);GO:0009507(chloroplast);GO:0009570(chloroplast stroma);GO:0009941(chloroplast envelope);GO:0010240(plastid pyruvate dehydrogenase complex);GO:0055114(oxidation-reduction process)	01200(Carbon metabolism);00010(Glycolysis / Gluconeogenesis);00020(Citrate cycle (TCA cycle));00620(Pyruvate metabolism)	K00162	EC:1.2.4.1	Similar to pyruvate dehydrogenase E1 component subunit beta	23.5519	30.2043	35.6203	26.0533	38.9833	37.0105	3.98201	22.8663	19.7114	20.6848	20.5956	22.2399	19.027	33.2375	23.6029	13.9002	25.7273	30.1215
MSTRG.10282	Os03g0645200	Os03t0645200-01	GO:0005085(guanyl-nucleotide exchange factor activity);GO:0005851(eukaryotic translation initiation factor 2B complex);GO:0019509(L-methionine biosynthetic process from methylthioadenosine);GO:0045947(negative regulation of translational initiation);GO:0046523(S-methyl-5-thioribose-1-phosphate isomerase activity)	03013(RNA transport)	K03680	NA	Similar to Translation initiation factor eIF-2B delta subunit (eIF-2B GDP-GTP exchange factor)	6.09987	10.2313	8.47671	7.05671	6.56158	8.63125	9.14083	11.9734	11.1077	9.36942	10.3547	14.3288	3.42323	8.7595	6.65361	9.49766	10.0772	15.3949
MSTRG.10283	Os03g0645250	Os03t0645250-00	NA	NA	NA	NA	Hypothetical protein	3.63348	8.06547	8.04663	4.67359	7.47253	6.57137	6.1651	10.9412	9.06008	6.87182	9.25106	9.78391	3.10644	8.76581	5.55091	5.95254	10.4928	12.3668
MSTRG.10284	Os03g0645250	MSTRG.10284.1	NA	NA	NA	NA		7.43085	10.2841	10.4084	8.01429	10.2586	10.588	13.5891	13.2918	10.1904	9.69779	10.0183	11.6419	5.83422	10.2262	7.79199	7.50407	13.7896	14.4131
MSTRG.10285	Os03g0646032	Os03t0646032-01	NA	NA	NA	NA	Hypothetical gene	1.71252	5.30064	8.25386	0.291739	8.68475	8.69471	0.304489	0	0.807182	0.460256	1.33329	1.18803	1.79743	7.34441	2.03992	0.316984	1.01716	1.91946
MSTRG.10286	Os03g0646100	Os03t0646100-01	GO:0003924(GTPase activity);GO:0005198(structural molecule activity);GO:0005515(protein binding);GO:0009507(chloroplast);GO:0009534(chloroplast thylakoid);GO:0009570(chloroplast stroma);GO:0010020(chloroplast fission);GO:0043621(protein self-association)	NA	NA	NA	Similar to Plastid division protein ftsZ1 precursor	24.4663	28.882	33.3818	34.0789	37.9336	33.2275	5.43104	4.85152	4.26865	7.22016	3.9533	5.6041	30.7346	27.254	11.3029	4.86071	5.26311	8.65487
MSTRG.10287	Os03g0646200	Os03t0646200-01	GO:0005739(mitochondrion);GO:0016787(hydrolase activity)	NA	NA	NA	Peptidase C12%2C ubiquitin carboxyl-terminal hydrolase 1 domain containing protein	0.967346	1.17285	0.519356	1.02556	0	0.802642	4.48656	2.2492	0	5.45142	2.73562	0	0.283892	2.27982	0.327001	3.0522	0	0
MSTRG.10288	Os03g0646300	Os03t0646300-01	GO:0005249(voltage-gated potassium channel activity);GO:0005887(integral component of plasma membrane);GO:0042391(regulation of membrane potential)	04626(Plant-pathogen interaction)	K05391	NA	Similar to Cyclic nucleotide-gated channel A (Fragment)	0.035013	0.013477	0.053719	0.065998	0.065447	0.016992	0.305383	0.128729	0.142169	0.051686	0.062574	0.092319	0.233661	0.052608	0.034526	0.144759	0.025874	0.079473
MSTRG.10289	Os03g0646350;Os03g0646400	Os03t0646350-00;MSTRG.10289.2;MSTRG.10289.3;MSTRG.10289.4;Os03t0646400-01	GO:0003674(molecular_function);GO:0005634(nucleus);GO:0008150(biological_process);GO:0016021(integral component of membrane)	NA	NA	NA	Hypothetical protein;Transmembrane protein 97%2C predicted domain containing protein	0.916168	0.962575	1.16183	0.876203	1.53234	1.0675	3.67166	3.62844	3.31078	4.42006	3.17684	3.24798	0.726445	1.06352	0.869621	3.48115	2.78605	4.31117
MSTRG.1029	Os01g0260100	MSTRG.1029.1;MSTRG.1029.2;MSTRG.1029.3;MSTRG.1029.4;MSTRG.1029.5;Os01t0260100-01;MSTRG.1029.7	GO:0003777(microtubule motor activity);GO:0005871(kinesin complex);GO:0007018(microtubule-based movement);GO:0016887(ATPase activity)	04144(Endocytosis)	K10396	NA	Similar to Kinesin heavy chain (Fragment)	1.11317	2.96719	2.53053	1.90248	2.55048	2.83154	9.54028	12.4445	10.6559	8.9617	10.6617	9.44724	1.57725	1.94512	1.43619	9.83394	11.5195	11.6965
MSTRG.10290	Os03g0647400	Os03t0647400-01	GO:0003674(molecular_function);GO:0005634(nucleus)	NA	NA	NA	GCK domain containing protein	0	0.142109	0.255362	0.555635	0	0.412946	3.41663	0	0	3.48756	1.55486	2.09147	0.30746	0	0	0	0	3.13485
MSTRG.10291	Os03g0646800	MSTRG.10291.1;Os03t0646800-01;Os03t0646800-02	GO:0001055(RNA polymerase II activity);GO:0005665(DNA-directed RNA polymerase II, core complex);GO:0005665(DNA-directed RNA polymerase II, core complex)	00230(Purine metabolism);00240(Pyrimidine metabolism);03020(RNA polymerase);03020(RNA polymerase)	K03010	EC:2.7.7.6	RNA polymerase%2C beta subunit%2C protrusion domain containing protein	14.0131	15.9441	16.7811	14.4559	15.3004	16.753	20.6926	24.7583	18.7661	21.2913	21.4307	22.8982	10.056	19.2733	14.3889	19.8442	24.614	30.1825
MSTRG.10292	Os03g0646850	Os03t0646850-00	NA	NA	NA	NA	Non-protein coding transcript	0	0	0.094271	0	0	0	0	0	0	0	0.078407	0.034774	0	0	0.181241	0	0.030033	0.185249
MSTRG.10293	Os03g0646900	MSTRG.10293.1;Os03t0646900-01	GO:0004721(phosphoprotein phosphatase activity);GO:0004722(protein serine/threonine phosphatase activity);GO:0005634(nucleus);GO:0005829(cytosol);GO:0005886(plasma membrane);GO:0009742(brassinosteroid mediated signaling pathway);GO:0046872(metal ion binding)	04075(Plant hormone signal transduction)	K14501	EC:3.1.3.16	Similar to Serine/threonine protein phosphatase	15.5279	19.0959	21.8131	15.939	19.5539	20.1105	24.2573	31.8938	28.8839	24.0115	31.3042	30.2967	11.9237	21.8642	19.486	25.3176	30.9265	29.2393
MSTRG.10294	Os03g0647500	MSTRG.10294.1;Os03t0647500-01;Os03t0647500-02	GO:0003924(GTPase activity);GO:0005829(cytosol);GO:0042254(ribosome biogenesis);GO:0042254(ribosome biogenesis)	03008(Ribosome biogenesis in eukaryotes);03008(Ribosome biogenesis in eukaryotes)	K14539	EC:3.6.1.-	Similar to GTP binding protein	0.674317	0.377973	1.39992	1.18627	1.6616	1.63243	4.14505	6.33451	4.92873	5.12148	4.80692	7.74322	0.438142	5.88611	0.619287	4.80144	8.09917	13.9963
MSTRG.10296	Os03g0647575	Os03t0647575-00	NA	NA	NA	NA	Hypothetical protein	0	0	0	0	0	0	0.078902	0.032102	0	0	0	0	0	0	0	0	0	0
MSTRG.10297	Os03g0647600	MSTRG.10297.1;MSTRG.10297.2;Os03t0647600-01;MSTRG.10297.4	GO:0003677(DNA binding);GO:0003700(transcription factor activity, sequence-specific DNA binding);GO:0005634(nucleus);GO:0006351(transcription, DNA-templated);GO:0006355(regulation of transcription, DNA-templated);GO:0016602(CCAAT-binding factor complex)	NA	NA	NA	Similar to Nf-Y-A subunit	1.89124	1.82746	1.5135	2.8156	1.63358	1.29877	5.36763	3.71655	3.3972	4.3457	3.84225	3.10707	1.45383	1.82115	1.39173	6.67558	3.0024	3.86921
MSTRG.10298	Os03g0647800;Os03g0648100	MSTRG.10298.1;Os03t0647800-01;MSTRG.10298.3;Os03t0648100-01	GO:0003674(molecular_function);GO:0005576(extracellular region);GO:0005886(plasma membrane);GO:0008150(biological_process);GO:0008375(acetylglucosaminyltransferase activity);GO:0009506(plasmodesma);GO:0016020(membrane);GO:0016757(transferase activity, transferring glycosyl groups)	NA	NA	NA	Similar to expp1 protein;Protein of unknown function DUF266%2C plant family protein	6.47917	5.63015	6.23724	6.82077	9.83365	17.0008	11.1899	6.4425	8.157	8.68312	9.09006	10.6538	9.84887	8.10828	3.53964	8.12917	8.68217	12.9427
MSTRG.10299	Os03g0647950	Os03t0647950-00	NA	NA	NA	NA	Non-protein coding transcript	0	0.000117	0	0	0	0.140464	0.260613	0	0	0	0.494997	0	0	0.002971	0	0.32855	0	0.003964
MSTRG.103	Os01g0113350;Os01g0113500;Os01g0113450	Os01t0113350-00;MSTRG.103.1;MSTRG.103.3;Os01t0113450-00;Os01t0113500-01	GO:0004674(protein serine/threonine kinase activity);GO:0005886(plasma membrane);GO:0006468(protein phosphorylation);GO:0005886(plasma membrane)	04626(Plant-pathogen interaction);00520(Amino sugar and nucleotide sugar metabolism)	K13430;K01183	EC:2.7.11.1;EC:3.2.1.14	Hypothetical conserved gene;Hypothetical protein;Similar to Receptor-like kinase	1.74607	0.536765	0.718492	1.05611	0.739807	0.845288	0.563609	1.03087	0.556936	0.748354	0.605816	0.788206	0.960175	0.664114	1.56589	1.24378	0.659862	0.839025
MSTRG.1030	Os01g0260800	Os01t0260800-01	NA	NA	NA	NA	Conserved hypothetical protein	15.5138	24.1774	19.3143	15.5562	21.8107	18.5975	98.6534	83.4141	105.824	95.5145	86.2118	101.812	12.1728	21.5918	13.8614	112.887	89.4018	96.7115
MSTRG.10300	Os03g0648300	Os03t0648300-01	GO:0005516(calmodulin binding);GO:0005634(nucleus);GO:0005886(plasma membrane);GO:0008150(biological_process)	NA	NA	NA	Similar to Calmodulin binding protein	4.98998	5.81083	7.30697	4.81855	6.40373	6.6932	7.49148	10.1238	8.19898	6.77728	7.2238	9.33562	4.60405	7.02593	3.30089	6.88923	7.32247	6.17818
MSTRG.10301	Os03g0648400	MSTRG.10301.1;Os03t0648400-01;Os03t0648400-02;Os03t0648400-03	GO:0005634(nucleus);GO:0005634(nucleus)	04141(Protein processing in endoplasmic reticulum);04141(Protein processing in endoplasmic reticulum)	K09503	NA	Non-protein coding transcript	36.1316	46.2145	43.5637	47.3243	39.4226	44.6215	131.461	137.748	119.206	114.524	127.367	120.875	24.8778	55.4495	32.8648	133.508	139.332	141.272
MSTRG.10302	Os03g0648450	Os03t0648450-00;MSTRG.10302.2	NA	NA	NA	NA	Hypothetical gene	2.54891	0.395067	1.18668	2.6365	0.808062	0.361869	10.7822	5.42486	2.24476	9.37936	1.69464	3.6854	2.01144	1.4883	1.06191	10.2215	3.36234	3.22871
MSTRG.10303	Os03g0648500	Os03t0648500-01	GO:0046658(anchored component of plasma membrane)	NA	NA	NA	Cupredoxin domain containing protein	0.139122	0	0.133231	0.111746	0.066219	0.053897	0.282251	0	0	0.070332	0	0.111268	0	0.153694	0.179203	0	0.119668	0
MSTRG.10304	Os03g0648900	Os03t0648900-01;Os03t0648900-02	GO:0000287(magnesium ion binding);GO:0005829(cytosol);GO:0008253(5'-nucleotidase activity);GO:0009507(chloroplast);GO:0009507(chloroplast)	00230(Purine metabolism);00240(Pyrimidine metabolism);00760(Nicotinate and nicotinamide metabolism);00760(Nicotinate and nicotinamide metabolism)	K01081	EC:3.1.3.5	Similar to Pyrimidine 5'-nucleotidase family protein%2C expressed	6.55893	8.40283	7.88555	6.88877	7.60079	7.81862	3.82613	4.57812	3.98827	4.18064	3.906	4.88968	5.11082	9.02773	7.37695	2.94123	5.16399	9.10119
MSTRG.10305	Os03g0649000	MSTRG.10305.1;Os03t0649000-01	GO:0003674(molecular_function);GO:0005634(nucleus);GO:0008150(biological_process)	NA	NA	NA	Conserved hypothetical protein	17.6637	5.91476	7.58216	6.21776	7.10352	6.24126	22.5993	21.4069	50.7073	60.0275	21.0436	23.5307	5.66911	8.0412	9.09556	20.8413	22.3317	12.6459
MSTRG.10306	Os03g0649050	Os03t0649050-00	NA	NA	NA	NA	Hypothetical protein	0.033036	0.091672	0.215158	0.006643	0.003383	0.106753	0.097642	0.505202	0.093844	0.008094	0.258715	0.24758	0.049529	0.10381	0.039284	0.105264	0.169046	0.269087
MSTRG.10307	Os03g0650000	MSTRG.10307.1;MSTRG.10307.2;Os03t0650000-01;Os03t0650000-02	GO:0003677(DNA binding);GO:0003700(transcription factor activity, sequence-specific DNA binding);GO:0005515(protein binding);GO:0005634(nucleus);GO:0006355(regulation of transcription, DNA-templated);GO:0009944(polarity specification of adaxial/abaxial axis);GO:0046872(metal ion binding);GO:1902183(regulation of shoot apical meristem development);GO:2000024(regulation of leaf development);GO:2000…	NA	NA	NA	Similar to Yabby9 protein	11.6659	28.3929	17.9012	10.6301	23.4333	22.7737	0.0685457	0.117444	0.30623	0.0703165	0.346167	0.0841276	4.36692	26.0916	14.42	0.0629274	0.0581493	0.274453
MSTRG.10308	Os03g0650200	MSTRG.10308.1;Os03t0650200-00	GO:0016020(membrane);GO:0016709(oxidoreductase activity, acting on paired donors, with incorporation or reduction of molecular oxygen, NAD(P)H as one donor, and incorporation of one atom of oxygen);GO:0044550(secondary metabolite biosynthetic process)	00941(Flavonoid biosynthesis);00944(Flavone and flavonol biosynthesis)	K05280	EC:1.14.13.21	Similar to Cytochrome P450 CYP92C5	1.25566	0.890942	0.629119	2.59619	0.632206	0.738578	0.140113	0.0254948	0.109641	0.202153	0.0319552	0	1.42694	0.766283	1.07504	0.107429	0.0398405	0.124807
MSTRG.10309	Os03g0650400	MSTRG.10309.1;Os03t0650400-01;Os03t0650400-02	GO:0005634(nucleus);GO:0007065(male meiosis sister chromatid cohesion);GO:0007066(female meiosis sister chromatid cohesion);GO:0007131(reciprocal meiotic recombination);GO:0007275(multicellular organism development);GO:0007275(multicellular organism development)	03008(Ribosome biogenesis in eukaryotes);03008(Ribosome biogenesis in eukaryotes)	K14536	EC:3.6.5.-	Similar to ameiotic1	2.85498	2.62407	2.71726	3.37286	3.06645	3.18575	6.45141	5.08382	5.03377	7.08824	7.12966	5.41434	2.22829	4.446	2.53628	5.94457	5.62386	5.0779
MSTRG.1031		MSTRG.1031.1	NA	NA	NA	NA		0.062413	0.119135	0	0.144382	0.033374	0.055889	1.05479	0.863318	0.116816	0.289582	0.597401	0.465268	0.06859	0.063563	0.062983	1.16329	0.609763	1.12135
MSTRG.10310		MSTRG.10310.1	NA	NA	NA	NA		3.74339	0.410349	1.1437	3.09497	0.389641	0.850278	0.039474	0	0	0.082052	0.033405	0.028433	2.53221	0.445429	1.1339	0.159138	0	0.034737
MSTRG.10311	Os03g0650700	Os03t0650700-01	GO:0003924(GTPase activity);GO:0005622(intracellular);GO:0006412(translation);GO:0042256(mature ribosome assembly)	03008(Ribosome biogenesis in eukaryotes)	K14536	EC:3.6.5.-	Translation elongation factor EFG/EF2%2C C-terminal domain containing protein	3.37786	0	0	0	0	0	0	0	0	0	0	0	0	0	0	0	0	0
MSTRG.10312	Os03g0650800	Os03t0650800-00	GO:0003674(molecular_function);GO:0005634(nucleus);GO:0008150(biological_process)	NA	NA	NA	Protein of unknown function DUF593 family protein	4.46612	0.721456	6.2524	5.85441	7.17566	6.00555	0.885745	12.6657	14.5005	0.653346	13.5161	11.5088	0.1443	6.24348	4.28376	0.425822	12.6645	10.3348
MSTRG.10313	Os03g0650850	Os03t0650850-01	NA	NA	NA	NA	Non-protein coding transcript	0	0.463882	0.499159	0	0	0.33624	0	1.67111	0	0	0.516358	1.1342	0	0	0	0	1.09994	0
MSTRG.10314	Os03g0650900	MSTRG.10314.2;MSTRG.10314.1;MSTRG.10314.3;MSTRG.10314.4;Os03t0650900-01;MSTRG.10314.6;MSTRG.10314.7;MSTRG.10314.8	GO:0005634(nucleus);GO:0016567(protein ubiquitination);GO:0043161(proteasome-mediated ubiquitin-dependent protein catabolic process);GO:0061630(ubiquitin protein ligase activity)	NA	NA	NA	Ortholog of Arabidopsis NLA (AtNLA)%2C RING-type E3 ubiquitin-ligas	0.718472	0.710399	0.734074	0.666326	0.492381	0.574717	7.01985	6.86222	4.84808	5.85629	6.2029	5.82518	0.526021	0.793787	0.483091	8.88547	6.73832	9.70544
MSTRG.10315	Os03g0651000	MSTRG.10315.1;MSTRG.10315.2;Os03t0651000-01	GO:0005524(ATP binding);GO:0005634(nucleus);GO:0005739(mitochondrion);GO:0006412(translation);GO:0006450(regulation of translational fidelity);GO:0009507(chloroplast);GO:0016874(ligase activity)	00970(Aminoacyl-tRNA biosynthesis)	K02435	EC:6.3.5.6 6.3.5.7	Glu-tRNAGln amidotransferase%2C C subunit family protein	8.15992	7.36435	15.2361	14.4128	7.5136	14.9197	2.3541	1.55462	2.75856	2.47222	1.78855	1.63709	7.4449	5.78747	8.24558	5.80107	2.31829	2.5419
MSTRG.10316	Os03g0651100	MSTRG.10316.1;MSTRG.10316.2;Os03t0651100-01	GO:0004252(serine-type endopeptidase activity);GO:0016485(protein processing)	NA	NA	NA	Peptidase S54%2C rhomboid domain containing protein	4.21072	6.25741	7.44203	5.38203	7.62628	7.18468	8.57619	10.2813	7.01169	9.17843	7.89075	9.16295	3.06865	9.81011	3.65877	8.31821	11.0668	14.9084
MSTRG.10317	Os03g0651300	Os03t0651300-01	GO:0005886(plasma membrane);GO:0008150(biological_process);GO:0016021(integral component of membrane)	NA	NA	NA	Protein of unknown function DUF580 family protein	2.83145	2.85671	2.67149	3.02909	2.62953	2.83202	5.30294	4.83498	5.90805	4.03134	5.26341	4.66587	1.40569	2.29273	1.51308	6.2612	4.24631	4.74629
MSTRG.10318	Os03g0651800	Os03t0651800-00	GO:0005618(cell wall);GO:0009506(plasmodesma);GO:0010497(plasmodesmata-mediated intercellular transport);GO:0033609(oxalate metabolic process);GO:0046564(oxalate decarboxylase activity);GO:2000280(regulation of root development)	NA	NA	NA	Similar to Germin-like protein subfamily 2 member 1 precursor	0.129874	0.145963	0.206017	0	0	0.073152	0.03139	0.385182	0.037013	0.070842	0.062999	0.050966	1e-06	0.060117	0.083702	0.056635	0	0
MSTRG.10319	Os03g0651900	Os03t0651900-01	NA	NA	NA	NA	Hypothetical gene	0	0	0	0	0	0	0.082352	0.175855	0.308635	0.337918	0	0.241773	3.00579	0	0	0.151205	0.07021	0
MSTRG.1032		MSTRG.1032.1	NA	NA	NA	NA		0	0	0	0	0	0	1.13077	0	0	0	0	0	0.069075	0	0	1.57438	0	0
MSTRG.10320	Os03g0652000	MSTRG.10320.1	NA	NA	NA	NA		0.63871	1.13122	1.04261	1.20029	0.535486	0.707916	5.85131	2.2938	2.47254	8.38765	1.91991	2.66766	0.407897	3.20377	0.18427	0.829791	3.08102	9.76011
MSTRG.10322	Os03g0652000	Os03t0652000-02	GO:0005509(calcium ion binding);GO:0005544(calcium-dependent phospholipid binding);GO:0005886(plasma membrane)	NA	NA	NA	C2 domain containing protein	1.58462	0	0	2.80397	0	0	13.4411	9.113	0	1.29168	0	0	0.195715	7.90907	0	0	10.7136	15.4647
MSTRG.10323	Os03g0652050	MSTRG.10323.1;Os03t0652050-00;MSTRG.10323.3	NA	NA	NA	NA	Hypothetical protein	0.644343	0.616143	0.40688	0.827228	0.664648	0.922942	0.983004	1.03154	0.903692	1.32102	0.904216	0.957588	0.505518	0.905599	0.620178	1.01155	1.04979	1.50594
MSTRG.10324	Os03g0652100	MSTRG.10324.1;MSTRG.10324.2;MSTRG.10324.3;MSTRG.10324.4;Os03t0652100-01	GO:0000288(nuclear-transcribed mRNA catabolic process, deadenylation-dependent decay);GO:0000932(cytoplasmic mRNA processing body);GO:0017148(negative regulation of translation);GO:0030015(CCR4-NOT core complex)	03018(RNA degradation)	K12580	NA	Not CCR4-Not complex component%2C N-terminal domain containing protein	14.6119	20.8924	22.8005	16.8358	23.9845	21.9775	22.2821	32.6013	26.9944	22.2448	28.5273	28.9793	11.3266	25.3035	17.4023	20.4584	31.9636	32.0173
MSTRG.10325	Os03g0654400	MSTRG.10325.1;Os03t0654400-02;Os03t0654400-01	GO:0005887(integral component of plasma membrane);GO:0015179(L-amino acid transmembrane transporter activity);GO:0015297(antiporter activity);GO:0015297(antiporter activity)	03010(Ribosome);03010(Ribosome)	K02995	NA	Similar to High-affinity cationic amino acid transporter 1	7.13655	7.17023	11.393	10.9398	10.273	7.43459	3.35035	3.63957	3.28138	2.83181	2.64303	3.29361	8.53756	7.26735	12.9023	4.20219	4.01462	2.78743
MSTRG.10326	Os03g0654500	MSTRG.10326.1;Os03t0654500-01	GO:0005515(protein binding);GO:0009507(chloroplast);GO:0016021(integral component of membrane)	NA	NA	NA	Domain of unknown function DUF2215 domain containing protein	3.4854	3.06213	2.92015	2.59277	4.18017	5.07599	4.20537	5.06996	3.96795	4.43593	4.32346	4.64954	2.50047	4.22808	2.47038	3.50008	4.99504	5.92717
MSTRG.10327	Os03g0654600	MSTRG.10327.1;MSTRG.10327.2;Os03t0654600-01	GO:0010304(PSII associated light-harvesting complex II catabolic process);GO:0015996(chlorophyll catabolic process);GO:0034256(chlorophyll(ide) b reductase activity)	00860(Porphyrin and chlorophyll metabolism)	K13606	EC:1.1.1.294	Similar to Myb-like DNA-binding domain%2C SHAQKYF class family protein%2C expressed	11.3596	13.0043	14.0068	15.4067	13.7625	15.6516	0.944399	1.69216	1.70017	1.02905	1.84151	1.86592	10.0357	9.25039	7.83561	1.45956	1.7707	1.86877
MSTRG.10328	Os03g0654800	Os03t0654800-01	NA	NA	NA	NA	Conserved hypothetical protein	0	0	0	0	0	0	0	0	0	0.664118	0	0	0	0.747917	0.627545	6.708	0	0
MSTRG.10329	Os03g0654900	Os03t0654900-01	NA	NA	NA	NA	Conserved hypothetical protein	0.246545	0.339673	0	0	0	0	0.03655	0	0.034245	0.074989	0	0	0.424558	0	0	0	0	0
MSTRG.1033	Os01g0261000	Os01t0261000-01	NA	NA	NA	NA	Hypothetical gene	0.995949	0.295871	0.103937	0.731351	0	0	0.798839	0	0.246891	0.654225	0	0	1.06788	0	0.113557	0.893167	0	0
MSTRG.10331	Os03g0655100	MSTRG.10331.1	NA	NA	NA	NA		1.65423	1.02407	0.715222	1.80154	0.571249	0.717045	0.358996	0.218027	2.16501	0.333822	0.299006	0.246584	1.65688	1.19899	1.31734	0.311197	0.170139	0.044805
MSTRG.10332	Os03g0655200	MSTRG.10332.1;Os03t0655200-01	GO:0000149(SNARE binding);GO:0005484(SNAP receptor activity);GO:0005789(endoplasmic reticulum membrane);GO:0005794(Golgi apparatus);GO:0006623(protein targeting to vacuole);GO:0006888(ER to Golgi vesicle-mediated transport);GO:0006891(intra-Golgi vesicle-mediated transport);GO:0006896(Golgi to vacuole transport);GO:0012507(ER to Golgi transport vesicle membrane);GO:0031201(SNARE complex);GO:00319…	04130(SNARE interactions in vesicular transport)	K08496	NA	Similar to Membrin 11 (AtMEMB11) (Golgi SNAP receptor complex member 2-1) (27 kDa Golgi SNARE protein)	5.59194	4.94781	8.31986	5.57381	5.03363	8.50312	10.2277	10.5938	12.3432	4.89588	11.9614	10.628	5.66913	4.65236	8.79274	10.682	6.80039	14.0214
MSTRG.10333	Os03g0655300	MSTRG.10333.1;Os03t0655300-00	GO:0003674(molecular_function);GO:0005634(nucleus);GO:0005737(cytoplasm);GO:0008150(biological_process);GO:0009507(chloroplast);GO:0010449(root meristem growth);GO:0010628(positive regulation of gene expression);GO:0080037(negative regulation of cytokinin-activated signaling pathway);GO:2000012(regulation of auxin polar transport)	00590(Arachidonic acid metabolism)	K15730	EC:5.3.99.3	CS domain domain containing protein	1.30796	2.3011	2.42666	1.93516	2.24169	2.65265	1.94071	1.97783	2.53968	2.67426	3.42611	2.40288	1.27874	4.54828	1.40678	3.5455	2.97461	3.97179
MSTRG.10334	Os03g0655400	MSTRG.10334.1;Os03t0655400-01	NA	NA	NA	NA	Similar to LIP5	162.818	2.91788	13.9922	167.213	10.3294	8.86928	46.617	1.26321	1.82387	2.24853	2.26916	1.83503	144.643	10.3565	6.73202	48.854	4.57593	4.44099
MSTRG.10335	Os03g0655500	Os03t0655500-00	GO:0003283(atrial septum development);GO:0008093(cytoskeletal adaptor activity);GO:0010628(positive regulation of gene expression);GO:0010881(regulation of cardiac muscle contraction by regulation of the release of sequestered calcium ion);GO:0016323(basolateral plasma membrane);GO:0019901(protein kinase binding);GO:0030507(spectrin binding);GO:0043034(costamere);GO:0044325(ion channel binding);G…	NA	NA	NA	Ankyrin domain containing protein	0.124008	0.022802	0	0.024027	0	0	0	0	0.750726	0	0.849075	0	0.026575	0	0	2.43776	0	0
MSTRG.10336	Os03g0655600	Os03t0655600-01;Os03t0655600-02;Os03t0655600-03	GO:0005634(nucleus);GO:0006355(regulation of transcription, DNA-templated);GO:0008270(zinc ion binding);GO:0009639(response to red or far red light);GO:0009639(response to red or far red light)	NA	NA	NA	Hypothetical conserved gene	3.26308	5.47583	5.03762	3.84761	5.38819	5.14914	3.13656	15.7736	12.0042	8.89642	12.1088	12.5701	3.05479	5.11413	5.65683	9.38709	12.356	11.5265
MSTRG.10337	Os03g0655700	Os03t0655700-01;Os03t0655700-02	GO:0000287(magnesium ion binding);GO:0003862(3-isopropylmalate dehydrogenase activity);GO:0009098(leucine biosynthetic process);GO:0009507(chloroplast);GO:0009536(plastid);GO:0009570(chloroplast stroma);GO:0009941(chloroplast envelope);GO:0051287(NAD binding);GO:0055114(oxidation-reduction process);GO:0005737(cytoplasm);GO:0009651(response to salt stress);GO:0016616(oxidoreductase activity, actin…	01210(2-Oxocarboxylic acid metabolism);01230(Biosynthesis of amino acids);00660(C5-Branched dibasic acid metabolism);00290(Valine, leucine and isoleucine biosynthesis);00290(Valine, leucine and isoleucine biosynthesis)	K00052	EC:1.1.1.85	Similar to 3-isopropylmalate dehydrogenase	17.2828	30.5345	34.9553	28.2393	34.2096	34.4994	20.6255	26.7161	22.4007	21.1072	23.8609	25.6498	14.0932	34.7903	16.5677	25.073	23.9149	32.8406
MSTRG.10338	Os03g0655850	Os03t0655850-00	NA	NA	NA	NA	Hypothetical gene	0.05471	0.045031	0.032252	0.087331	0.011638	0.055545	0.056595	0.017808	0.024625	0.213108	0.013164	0.015691	0.078118	0.035014	0.00324	0.098637	0.066579	0.041524
MSTRG.10339	Os03g0656000	Os03t0656000-00	NA	04141(Protein processing in endoplasmic reticulum)	K13993	NA	Hypothetical conserved gene	0.471308	1.01882	1.28959	1.02328	0.954579	1.6433	0.32013	0.257838	0.287823	0.395023	0.48252	0.256749	0.571861	0.202048	0.298437	0.201356	0.279469	0
MSTRG.1034	Os01g0261100	MSTRG.1034.1;Os01t0261100-01;MSTRG.1034.3;MSTRG.1034.4;MSTRG.1034.5	GO:0005634(nucleus);GO:0008270(zinc ion binding)	NA	NA	NA	Zinc finger%2C RING-type domain containing protein	22.682	23.1116	25.8969	22.4975	24.6368	25.4473	35.3642	39.6595	41.9486	38.0017	39.4665	39.3716	14.9986	26.6793	24.3271	40.8977	38.0908	37.7929
MSTRG.10341	Os03g0656100	MSTRG.10341.1	NA	NA	NA	NA		5.36401	9.56979	7.82235	7.96341	13.2227	6.86276	4.20747	2.37707	3.31731	4.96428	4.19391	5.19322	6.90402	10.075	2.9659	3.66524	3.69432	3.3958
MSTRG.10342	Os03g0656201	Os03t0656201-01	GO:0009507(chloroplast);GO:0031072(heat shock protein binding);GO:0051082(unfolded protein binding)	NA	NA	NA	Similar to chaperone protein dnaJ-related	3.48307	7.18379	8.91797	4.80235	9.31133	7.4263	4.38151	5.65688	4.59108	4.52524	4.6715	6.1299	6.5738	6.10888	3.00651	3.78754	5.70621	7.89842
MSTRG.10343	Os03g0656500	Os03t0656500-01	GO:0006812(cation transport);GO:0006813(potassium ion transport);GO:0006814(sodium ion transport);GO:0015297(antiporter activity);GO:0015491(cation:cation antiporter activity);GO:0016021(integral component of membrane);GO:0055085(transmembrane transport)	NA	NA	NA	Similar to K-exchanger-like protein	0	0	7.01454	0	1.02558	0	0	0	0	0	0	0	0	0	6.30067	0	0	0
MSTRG.10344	Os03g0656900;Os03g0656800	MSTRG.10344.1;Os03t0656800-01;Os03t0656800-02;Os03t0656900-01	GO:0004553(hydrolase activity, hydrolyzing O-glycosyl compounds);GO:0030247(polysaccharide binding);GO:0046658(anchored component of plasma membrane);GO:0003723(RNA binding);GO:0005739(mitochondrion);GO:0006353(DNA-templated transcription, termination);GO:0006355(regulation of transcription, DNA-templated);GO:0009507(chloroplast)	00500(Starch and sucrose metabolism);00500(Starch and sucrose metabolism)	K19893	EC:3.2.1.39	Similar to 3-glucanase;Plastid RNA-binding protein%2C Regulation of chloroplast RNA metabolism%2C Early chloroplast development under cold stres	6.3636	9.22554	10.7422	17.8315	11.3042	18.1166	2.38628	4.18599	4.02692	3.62424	4.66029	5.0129	4.8396	7.34937	10.3594	3.38268	3.20529	3.48811
MSTRG.10345	Os03g0656850	Os03t0656850-00	NA	NA	NA	NA	Conserved hypothetical protein	0.201048	0	0	0	0	0	0	0.128307	0.060251	0.247827	0.185868	0	0.009784	0	0	0	0.145125	0.200604
MSTRG.10346	Os03g0657000	Os03t0657000-01	GO:0003677(DNA binding);GO:0005515(protein binding);GO:0005634(nucleus);GO:0006352(DNA-templated transcription, initiation);GO:0006355(regulation of transcription, DNA-templated);GO:0017025(TBP-class protein binding)	03022(Basal transcription factors)	K03120	NA	TATA-binding protein TBP2	6.83806	11.5624	14.7277	8.4826	10.2053	16.5143	25.321	15.8856	18.1523	20.7749	15.8746	15.0212	5.83042	16.5886	8.03019	21.7344	25.3633	31.0653
MSTRG.10347	Os03g0657100	Os03t0657100-02;Os03t0657100-01	GO:0004842(ubiquitin-protein transferase activity);GO:0005515(protein binding);GO:0005634(nucleus);GO:0005737(cytoplasm);GO:0005886(plasma membrane);GO:0010115(regulation of abscisic acid biosynthetic process);GO:0010150(leaf senescence);GO:0010271(regulation of chlorophyll catabolic process);GO:0010380(regulation of chlorophyll biosynthetic process);GO:0016567(protein ubiquitination);GO:0016874(…	04140(Regulation of autophagy);04140(Regulation of autophagy)	K08332	NA	Similar to predicted protein	0.455252	0	0.524665	1.46633	0.133899	1.03066	5.1397	8.64836	2.51085e-07	0	2.96204	0	2.16424	0.18589	0.254448	0	9.73041	0
MSTRG.10348	Os03g0658800	MSTRG.10348.1;MSTRG.10348.2;Os03t0658800-01;Os03t0658800-03;Os03t0658800-02	GO:0004497(monooxygenase activity);GO:0007275(multicellular organism development);GO:0010268(brassinosteroid homeostasis);GO:0016125(sterol metabolic process);GO:0016132(brassinosteroid biosynthetic process);GO:0016132(brassinosteroid biosynthetic process)	00905(Brassinosteroid biosynthesis);00905(Brassinosteroid biosynthesis)	K09587	EC:1.14.13.-	Cytochrome P450 family protein	96.5926	169.316	160.763	193.575	138.992	143.787	0.76287	1.60579	1.48213	0.586031	1.16028	1.45931	80.8641	103.287	61.7453	0.804223	1.01526	1.98121
MSTRG.10349	Os03g0659200	Os03t0659200-02;Os03t0659200-03	NA	00195(Photosynthesis);00195(Photosynthesis)	K02639	NA	Similar to ferredoxin	0	0	9.6615e-07	0	1.9323e-06	9.6615e-07	0	0	0.181387	1.89911	0	0	9.6615e-07	2.89845e-06	0	2.32829	0	0
MSTRG.1035	Os01g0261200	Os01t0261200-02;Os01t0261200-01	GO:0003677(DNA binding);GO:0003700(transcription factor activity, sequence-specific DNA binding);GO:0005634(nucleus);GO:0006351(transcription, DNA-templated);GO:0006355(regulation of transcription, DNA-templated);GO:0007275(multicellular organism development);GO:0090602(sieve element enucleation);GO:0090603(sieve element differentiation);GO:0090603(sieve element differentiation)	03018(RNA degradation);03018(RNA degradation)	K12581	NA	Similar to NAC domain-containing protein 74	5.98741	5.44106	6.34453	10.3665	11.1154	5.52635	17.4618	19.6859	18.1479	13.2477	19.0884	16.5588	6.99391	6.04517	6.1144	20.3799	19.4187	12.2862
MSTRG.10352	Os03g0659300	Os03t0659300-01	GO:0004462(lactoylglutathione lyase activity);GO:0005739(mitochondrion);GO:0005975(carbohydrate metabolic process);GO:0016829(lyase activity)	NA	NA	NA	Glyoxalase/bleomycin resistance protein/dioxygenase domain containing protein	9.72029	3.87062	2.42516	4.46872	2.8073	3.67732	4.137	1.48095	3.32862	3.77695	2.00303	2.32174	6.81317	2.11138	4.37387	3.58279	3.01734	3.10807
MSTRG.10353	Os03g0659350	Os03t0659350-01	NA	NA	NA	NA	Hypothetical gene	3.5076	0.095535	0.327967	3.51864	0.196531	0.134482	0	0.058931	0.380147	3.02583	0.49416	0.326007	4.23304	0.046628	0	4.54064	0.115304	0.142487
MSTRG.10354	Os03g0659400	Os03t0659400-02;Os03t0659400-01	GO:0003676(nucleic acid binding);GO:0005634(nucleus);GO:0008150(biological_process);GO:0008270(zinc ion binding);GO:0008270(zinc ion binding)	NA	NA	NA	Hypothetical conserved gene	5.08516	5.66674	4.8773	4.66727	4.87891	5.70767	6.04745	5.18875	4.34833	5.16485	6.36614	6.22066	4.8125	7.05116	7.78934	6.53115	5.54758	5.06096
MSTRG.10355	Os03g0659450	Os03t0659450-00	NA	NA	NA	NA	Hypothetical protein	0.177039	0.156901	0.123006	0.045657	0.058501	0.041976	0.044885	0.085164	0.101805	0.059064	0.087388	0.115589	0.108015	0.287819	0.137463	0.042986	0.078604	0.072287
MSTRG.10356	Os03g0659700	Os03t0659700-01	GO:0005634(nucleus);GO:0008150(biological_process)	00511(Other glycan degradation)	K01227	EC:3.2.1.96	Similar to LOB domain protein 12	0.396636	0	0.527648	0.908071	0.324855	0	0	0.233203	0.959945	0	0.455347	0	0	0	0	0	0	0
MSTRG.10357	Os03g0659800	MSTRG.10357.1;Os03t0659800-01	GO:0005886(plasma membrane);GO:0006810(transport);GO:0022857(transmembrane transporter activity)	NA	NA	NA	Similar to H0525G02.7 protein	1.3905	3.97043	3.17397	2.55703	3.77907	4.49442	8.51286	7.07984	6.18243	8.29311	6.80596	7.30775	0.274778	14.6825	1.24051	6.43596	8.98966	13.7449
MSTRG.10358		MSTRG.10358.1	NA	NA	NA	NA		0.909234	0.808923	0.52322	0.716533	0.177774	0.381229	1.40189	0.757452	0.414439	0.720053	0.649713	0.576089	0.75319	0.532028	0.464402	0.640123	0.416955	0.260991
MSTRG.10359	Os03g0659900;Os03g0660050	MSTRG.10359.1;Os03t0659900-01;Os03t0659900-02;Os03t0660050-00	GO:0003674(molecular_function);GO:0005739(mitochondrion);GO:0005783(endoplasmic reticulum);GO:0008150(biological_process);GO:0016021(integral component of membrane);GO:0016021(integral component of membrane)	NA	NA	NA	Similar to S2 self-incompatibility locus-linked pollen 3.15 protein (Fragment);Non-protein coding transcript	13.0418	14.868	11.8747	13.0506	14.1316	12.7531	15.2982	17.0311	14.0434	11.0904	14.8489	14.9903	11.1537	11.4952	14.1334	12.1048	15.01	13.0327
MSTRG.1036	Os01g0261500	MSTRG.1036.1;MSTRG.1036.2;Os01t0261500-01;Os01t0261500-02;Os01t0261500-03	GO:0003824(catalytic activity);GO:0009507(chloroplast);GO:0050662(coenzyme binding);GO:0050662(coenzyme binding)	NA	NA	NA	Similar to Nucleoside-diphosphate-sugar epimerase	3.83203	3.79362	3.53977	3.35977	2.27288	3.05905	3.35062	1.99993	2.50116	3.04813	2.17742	2.51266	3.1175	3.12458	2.45813	3.30795	3.11586	4.10346
MSTRG.10360		MSTRG.10360.1	NA	NA	NA	NA		0.310405	0.408064	0.126024	0.344	0.169014	0.154709	2.0958	0.423345	1.1285	0.937465	0.672888	0.542114	0.047876	0.238207	0.131159	2.22566	0.405055	0.665085
MSTRG.10361	Os03g0660700	MSTRG.10361.1;Os03t0660700-01	NA	NA	NA	NA	Conserved hypothetical protein	10.7949	5.61412	5.70727	10.7281	5.52357	5.56004	2.81429	1.46039	1.65338	2.45903	1.62075	2.73201	8.15342	7.29971	5.36087	3.53521	1.66561	1.19517
MSTRG.10362	Os03g0661300	Os03t0661300-01	GO:0005198(structural molecule activity);GO:0005618(cell wall);GO:0005730(nucleolus);GO:0005737(cytoplasm);GO:0005794(Golgi apparatus);GO:0005886(plasma membrane);GO:0009506(plasmodesma);GO:0009651(response to salt stress);GO:0045298(tubulin complex);GO:0046686(response to cadmium ion)	04145(Phagosome)	K07375	NA	Beta-tubulin %2C Microtubules formatio	8.31228	14.2146	26.885	10.4971	16.7504	17.4137	22.8416	34.8619	32.5784	30.5119	36.1732	41.7998	8.21913	12.3761	17.0818	24.3973	27.985	18.7066
MSTRG.10363	Os03g0661250	Os03t0661250-00	NA	NA	NA	NA	Hypothetical protein	0.33592	0.841461	0.418599	0.519147	0.575075	0.318881	0.818194	0.442631	1.23286	1.92559	0.972714	0.431404	0.517764	0.587394	0.528492	0.57043	0.709274	1.01466
MSTRG.10364	Os03g0661500	Os03t0661500-01	NA	NA	NA	NA	Conserved hypothetical protein	0	0	3.28931	0	3.0953	0	4.64339	5.71692	7.15036	0	6.72051	6.2869	0	0	0	0	0	4.79697
MSTRG.10365	Os03g0661600	Os03t0661600-01	GO:0004674(protein serine/threonine kinase activity);GO:0005886(plasma membrane);GO:0006468(protein phosphorylation)	03013(RNA transport)	K14297	NA	Similar to Alpha-amylase/trypsin inhibitor (Antifungal protein)	0	0	0.125966	0.126231	0.12404	0.074121	9.00924	3.2223	10.1615	5.69025	3.84886	0	0.140079	0.348613	0.214142	8.80222	0	1.12488
MSTRG.10366	Os03g0661700	Os03t0661700-01	NA	NA	NA	NA	Non-protein coding transcript	0	0	0	0	0	0	0	0	0	0	0	0.030567	0	0	0.059163	0	0	0
MSTRG.10367	Os03g0661800	Os03t0661800-01	NA	NA	NA	NA	PDZ/DHR/GLGF domain containing protein	1.5771	1.86239	1.05928	1.59787	1.5748	1.64824	0.019044	0.207518	0.107026	0.075798	0.122421	0.213182	1.14358	1.07495	1.66604	0.052448	0.162169	0.033964
MSTRG.10368	Os03g0662000	MSTRG.10368.1;MSTRG.10368.2;Os03t0662000-01	GO:0004148(dihydrolipoyl dehydrogenase activity);GO:0005507(copper ion binding);GO:0005524(ATP binding);GO:0005739(mitochondrion);GO:0005747(mitochondrial respiratory chain complex I);GO:0005759(mitochondrial matrix);GO:0005794(Golgi apparatus);GO:0008270(zinc ion binding);GO:0009416(response to light stimulus);GO:0045454(cell redox homeostasis);GO:0046686(response to cadmium ion);GO:0048046(apop…	01200(Carbon metabolism);00010(Glycolysis / Gluconeogenesis);00020(Citrate cycle (TCA cycle));00620(Pyruvate metabolism);00630(Glyoxylate and dicarboxylate metabolism);00640(Propanoate metabolism);00260(Glycine, serine and threonine metabolism);00280(Valine, leucine and isoleucine degradation)	K00382	EC:1.8.1.4	Similar to Dihydrolipoyl dehydrogenase%2C mitochondrial precursor (EC 1.8.1.4) (Glycine cleavage system L protein) (Dihydrolipoamide dehydrogenase)	0.918289	0.732615	1.37788	0.0239739	0.718093	0.490517	0.198114	2.01732	2.11996	1.7134	0.354592	1.33275	0.0286744	1.31086	1.21184	2.73119	2.06199	1.98463
MSTRG.10369	Os03g0663400	Os03t0663400-02	GO:0004674(protein serine/threonine kinase activity);GO:0005886(plasma membrane);GO:0006468(protein phosphorylation)	NA	NA	NA	Similar to Thaumatin-like protein	0	0.153528	0	0	0	0	7.02878	1.07751	0.624385	0	0	0	0	0	0	0	0	0
MSTRG.1037	Os01g0263000	Os01t0263000-00	GO:0004601(peroxidase activity);GO:0005576(extracellular region);GO:0006979(response to oxidative stress);GO:0020037(heme binding);GO:0042744(hydrogen peroxide catabolic process);GO:0046872(metal ion binding);GO:0055114(oxidation-reduction process)	00940(Phenylpropanoid biosynthesis)	K00430	EC:1.11.1.7	Similar to Peroxidase	0.152553	0.236886	0.402676	0.142689	0.176758	0.360468	10.7009	21.4407	25.5478	11.7472	21.2312	18.9534	0.111645	0.24906	0.203316	19.7216	21.3013	27.6103
MSTRG.10370	Os03g0663500	Os03t0663500-00	GO:0005515(protein binding)	03013(RNA transport)	K14297	NA	Similar to Osmotin precursor	0	0.279921	0	0	0	0	0	0	0.347385	0	0.217777	0	0	0	1.83769	0	0	0
MSTRG.10371	Os03g0663600	Os03t0663600-00	NA	NA	NA	NA	Similar to Pathogenesis-related thaumatin-like protein	0	0	0	0	0	0	0	0.031066	0.373546	0	0	0	0	0	0	0	0	0
MSTRG.10372	Os03g0663700	MSTRG.10372.1;MSTRG.10372.2;MSTRG.10372.3;MSTRG.10372.4;MSTRG.10372.5;MSTRG.10372.6;Os03t0663700-01	GO:0004439(phosphatidylinositol-4,5-bisphosphate 5-phosphatase activity);GO:0005634(nucleus);GO:0005737(cytoplasm);GO:0005886(plasma membrane);GO:0010305(leaf vascular tissue pattern formation);GO:0016787(hydrolase activity);GO:0034485(phosphatidylinositol-3,4,5-trisphosphate 5-phosphatase activity);GO:0046856(phosphatidylinositol dephosphorylation);GO:0071472(cellular response to salt stress);GO…	00562(Inositol phosphate metabolism);04070(Phosphatidylinositol signaling system)	K01099	EC:3.1.3.36	Similar to Endonuclease/Exonuclease/phosphatase family protein%2C expressed	5.23959	5.65905	6.33896	4.43995	5.4276	6.23905	3.99433	4.81447	2.89591	3.29156	3.18734	3.69963	2.76279	9.28055	4.88791	4.0972	3.5722	8.27164
MSTRG.10373	Os03g0664400	Os03t0664400-02;Os03t0664400-01	NA	NA	NA	NA	Expressed protein (With alternative splicing)	2.24456	0.901554	0.687797	3.85445	1.05984	0.517496	2.93199	0.0265075	0.458236	6.04628	0.708365	0.555077	4.05418	0.447356	0.212298	2.61032	0.0864452	0.247822
MSTRG.10374	Os03g0664700;Os03g0664650	MSTRG.10374.1;Os03t0664650-00;Os03t0664700-01	GO:0005515(protein binding);GO:0005634(nucleus);GO:0006355(regulation of transcription, DNA-templated);GO:0006368(transcription elongation from RNA polymerase II promoter);GO:0009908(flower development);GO:0009911(positive regulation of flower development);GO:0010228(vegetative to reproductive phase transition of meristem);GO:0016593(Cdc73/Paf1 complex);GO:0051568(histone H3-K4 methylation);GO:00…	NA	NA	NA	Hypothetical gene;RNA polymerase II accessory factor%2C Cdc73 domain containing protein	3.2284	2.34375	2.41239	3.364	1.09714	1.52886	6.78606	1.67416	1.96921	8.60831	4.32623	2.47332	2.06724	2.61278	0.822934	6.6865	1.77879	4.49576
MSTRG.10375	Os03g0664600	Os03t0664600-00	NA	NA	NA	NA	Plant lipid transfer protein/seed storage/trypsin-alpha amylase inhibitor domain containing protein	0	0.104078	0.068809	0.191862	0	0.046387	0.104986	0	0.069587	0	0.340447	0.037775	0.13002	0	0	0.200884	0	0.12637
MSTRG.10376	Os03g0664800	Os03t0664800-01	GO:0006474(N-terminal protein amino acid acetylation);GO:0008080(N-acetyltransferase activity)	NA	NA	NA	Acyl-CoA N-acyltransferase domain containing protein	0	0.287893	0	0	0	0.433539	0.162485	0	0	0.16594	0.298435	0	0.111098	0.466517	0	0.24861	0	0.095636
MSTRG.10377		MSTRG.10377.2;MSTRG.10377.1;MSTRG.10377.3	NA	NA	NA	NA		4.66098	4.22493	0.0990125	2.46162	3.18229	0.833518	2.1993	1.59485	0.88288	2.88814	0.998212	2.22485	1.97269	0.997643	2.83552	2.9322	2.30902	4.06263
MSTRG.10378	Os03g0665000	MSTRG.10378.1	NA	NA	NA	NA		0.188405	0.17571	0.09639	0.147219	0.036388	0.088158	1.6937	0.762918	0.662099	2.03463	1.14786	0.921099	0.238917	0.226577	0.087949	2.76591	0.97866	1.30995
MSTRG.10379	Os03g0665200	MSTRG.10379.1;Os03t0665200-01	GO:0003674(molecular_function);GO:0005634(nucleus)	NA	NA	NA	Protein of unknown function DUF581 family protein	4.36936	3.92957	3.65017	5.20219	6.13839	6.53141	12.7502	10.6727	10.4879	15.0276	13.6108	14.21	3.08986	5.87422	4.8001	11.4669	8.80232	13.7415
MSTRG.1038	Os01g0262500	MSTRG.1038.1;Os01t0262500-01	GO:0003674(molecular_function);GO:0008150(biological_process);GO:0016021(integral component of membrane)	NA	NA	NA	TRAM/LAG1/CLN8 homology domain domain containing protein	7.30824	9.59273	10.1387	13.5124	10.6484	11.1234	3.4869	1.93056	3.32079	4.07517	3.02034	2.94159	12.8946	8.87842	5.51964	3.22897	3.02221	1.19399
MSTRG.10380	Os03g0665800	Os03t0665800-01;MSTRG.10380.2	GO:0005634(nucleus);GO:0005737(cytoplasm)	NA	NA	NA	Armadillo-type fold domain containing protein	3.57123	3.16096	3.20926	3.03692	3.5395	2.69409	10.534	4.88941	6.51102	9.08294	3.98278	8.45584	1.46464	7.84593	1.49322	8.21544	6.40115	10.9795
MSTRG.10381	Os03g0665751	Os03t0665751-00	NA	NA	NA	NA	Hypothetical gene	0	0.064029	0	0	0	0.120102	0	0	0	0	0.040194	0	0	0.144846	0	0.115567	0.052528	0
MSTRG.10382	Os03g0666100;Os03g0665950	MSTRG.10382.1;Os03t0665950-01;Os03t0666100-00	GO:0005086(ARF guanyl-nucleotide exchange factor activity);GO:0005802(trans-Golgi network);GO:0016192(vesicle-mediated transport);GO:0016192(vesicle-mediated transport)	04144(Endocytosis);04144(Endocytosis)	K18443	NA	Conserved hypothetical protein;Similar to GN (GNOM)%3B GTP:GDP antiporter/ protein homodimerization	5.05203	7.97316	8.58497	6.01179	9.66136	8.55509	12.5908	0.00468679	14.8983	12.83	14.4081	0.35695	3.36395	10.6655	5.33093	11.3527	16.9865	0.291456
MSTRG.10383	Os03g0666200	MSTRG.10383.1;Os03t0666200-01;MSTRG.10383.3	GO:0004674(protein serine/threonine kinase activity);GO:0005622(intracellular);GO:0018105(peptidyl-serine phosphorylation);GO:0035556(intracellular signal transduction)	NA	NA	NA	Rac/Rop guanine nucleotide exchange factor%2C Regulation of immune response	21.4119	21.8081	22.9032	22.6244	21.8594	21.8216	24.6191	35.219	26.5259	31.4178	27.8752	32.9509	18.7206	20.7297	20.9419	34.9179	35.8549	27.166
MSTRG.10384	Os03g0666500	Os03t0666500-01;MSTRG.10384.1;Os03t0666500-02;Os03t0666500-03	GO:0005768(endosome);GO:0030139(endocytic vesicle);GO:0030139(endocytic vesicle)	04144(Endocytosis);04145(Phagosome);04145(Phagosome)	K07889	NA	Similar to Ras-related protein RHA1	18.9591	22.525	23.0345	20.6161	27.0263	22.295	31.8188	36.1011	38.8627	34.0227	34.7222	33.1164	18.3399	22.7245	17.6308	35.7177	34.7042	25.079
MSTRG.10385	Os03g0666550	Os03t0666550-00	NA	NA	NA	NA	Hypothetical protein	0.036986	0.014816	0.037024	0.067721	0.059761	0.063967	0.049334	0.039173	0.017611	0.052357	0.070313	0.057775	0.136664	0.076969	0.036069	0.047544	0.048277	0.077881
MSTRG.10386	Os03g0666600	Os03t0666600-01	GO:0009813(flavonoid biosynthetic process);GO:0043231(intracellular membrane-bounded organelle);GO:0052696(flavonoid glucuronidation);GO:0080043(quercetin 3-O-glucosyltransferase activity);GO:0080044(quercetin 7-O-glucosyltransferase activity)	00906(Carotenoid biosynthesis)	K14595	EC:2.4.1.263	UDP-glucuronosyl/UDP-glucosyltransferase family protein	0	0	0	0	0	0.095535	0	0	0	0	0	0	0	0	0	0	0	0.050686
MSTRG.10387	Os03g0666700	Os03t0666700-01	GO:0003674(molecular_function);GO:0008150(biological_process);GO:0016021(integral component of membrane)	NA	NA	NA	TRAM%2C LAG1 and CLN8 homology domain containing protein	4.97422	11.4011	10.6608	8.8542	9.61703	10.3004	9.7212	14.3543	14.4819	13.0583	10.8373	14.2368	9.04679	12.6399	6.17209	10.0004	12.3797	12.4539
MSTRG.10388	Os03g0666800	Os03t0666800-01	NA	NA	NA	NA	Conserved hypothetical protein	0	0	0	0	0	0	0	0.155801	0	0	0	0	0	0	0	0	0	0.340479
MSTRG.10389	Os03g0666850	Os03t0666850-01;MSTRG.10389.2;MSTRG.10389.3;MSTRG.10389.5;MSTRG.10389.4;MSTRG.10389.6;MSTRG.10389.7	NA	NA	NA	NA	Hypothetical conserved gene	3.72751	2.07146	1.78374	3.5448	1.65974	2.02805	3.41972	1.95919	1.64133	3.66676	2.63693	1.95147	2.24051	2.10569	1.76518	4.23384	2.08376	2.54094
MSTRG.1039	Os01g0262600	MSTRG.1039.1;MSTRG.1039.2;MSTRG.1039.3;MSTRG.1039.4;MSTRG.1039.5;MSTRG.1039.7;MSTRG.1039.6;Os01t0262600-01	GO:0005768(endosome);GO:0005794(Golgi apparatus);GO:0005802(trans-Golgi network);GO:0016021(integral component of membrane);GO:0016740(transferase activity);GO:0016757(transferase activity, transferring glycosyl groups)	00561(Glycerolipid metabolism)	K06119	EC:2.4.1.-	Glycosyltransferase%2C Pollen wall formatio	5.89998	7.80627	7.63965	7.71199	7.72986	7.15397	9.17767	9.92393	9.34314	9.26733	9.49204	10.3301	5.07571	7.74837	6.96529	8.89249	11.0261	15.8891
MSTRG.10390	Os03g0667100	MSTRG.10390.1;Os03t0667100-02;MSTRG.10390.3;Os03t0667100-03;Os03t0667100-01	GO:0051245(negative regulation of cellular defense response);GO:0051245(negative regulation of cellular defense response)	04075(Plant hormone signal transduction);04075(Plant hormone signal transduction)	K14508	NA	Similar to BTB/POZ domain containing protein%2C expressed	5.55414	6.77306	6.20994	6.91891	5.60594	5.60803	6.56564	7.65677	6.32748	4.69767	7.88104	5.86239	3.6118	3.85734	5.27075	6.93773	5.2828	3.18045
MSTRG.10391	Os03g0667150	Os03t0667150-00	NA	NA	NA	NA	Hypothetical protein	3.91578	6.13922	5.45479	4.62387	6.10113	5.90578	4.29182	7.53802	7.45669	4.1304	8.55387	6.8054	2.71883	3.32702	5.33132	4.66151	5.00908	3.76064
MSTRG.10392	Os03g0667300	MSTRG.10392.1;Os03t0667300-00	GO:0005385(zinc ion transmembrane transporter activity);GO:0005886(plasma membrane);GO:0006826(iron ion transport);GO:0071577(zinc II ion transmembrane transport)	NA	NA	NA	Similar to Metal transport protein	0	0.0277865	0	0	0	0	1.5847	1.78241	2.46382	0.040801	0.043699	0.368293	0	0.027034	0.0149004	0.039958	0.178505	0.055938
MSTRG.10393	Os03g0667400	MSTRG.10393.1;MSTRG.10393.2;MSTRG.10393.3;MSTRG.10393.4;Os03t0667400-01	GO:0005739(mitochondrion);GO:0016787(hydrolase activity)	NA	NA	NA	Similar to Iron regulated metal transporter	1.06547	1.4471	1.39864	1.13117	1.44331	1.362	1.25162	1.82075	1.75313	2.66565	1.3975	1.81518	0.755388	1.33333	1.05146	1.72556	1.8543	2.32115
MSTRG.10394	Os03g0667500	Os03t0667500-01	GO:0005385(zinc ion transmembrane transporter activity);GO:0005886(plasma membrane);GO:0006826(iron ion transport);GO:0006829(zinc II ion transport);GO:0015691(cadmium ion transport);GO:0071577(zinc II ion transmembrane transport)	NA	NA	NA	Similar to Metal transport protein	1.22293	0.471977	0.407133	0.351785	0.429287	0.484646	2.9082	131.562	110.063	1.19406	32.6505	59.1524	0.607614	0.409362	0.479951	2.30084	105.192	0.165758
MSTRG.10395	Os03g0667700	MSTRG.10395.1;MSTRG.10395.2;MSTRG.10395.3;Os03t0667700-01	GO:0005643(nuclear pore);GO:0006606(protein import into nucleus);GO:0008536(Ran GTPase binding)	03013(RNA transport)	K14295	NA	Similar to RanBP1 domain containing protein%2C expressed	6.94776	10.7159	10.8383	7.73853	11.3351	10.1016	10.9338	14.7471	13.9246	10.6472	13.373	14.0621	5.13652	12.6681	8.97748	11.6246	13.6971	15.1219
MSTRG.10396	Os03g0667800	MSTRG.10396.1;Os03t0667800-00	GO:0000447(endonucleolytic cleavage in ITS1 to separate SSU-rRNA from 5.8S rRNA and LSU-rRNA from tricistronic rRNA transcript (SSU-rRNA, 5.8S rRNA, LSU-rRNA));GO:0000461(endonucleolytic cleavage to generate mature 3'-end of SSU-rRNA from (SSU-rRNA, 5.8S rRNA, LSU-rRNA));GO:0003735(structural constituent of ribosome);GO:0022627(cytosolic small ribosomal subunit)	03010(Ribosome)	K02971	NA	Ribosomal protein S21e family protein	6.13531	5.51221	3.55057	8.38065	4.62413	3.20565	12.7727	7.45394	7.16413	13.2152	5.54314	7.3598	5.23991	5.52373	2.48708	12.7028	6.68554	13.7675
MSTRG.10397	Os03g0668000	Os03t0668000-01;MSTRG.10397.3;MSTRG.10397.4	GO:0004842(ubiquitin-protein transferase activity);GO:0019005(SCF ubiquitin ligase complex);GO:0031146(SCF-dependent proteasomal ubiquitin-dependent protein catabolic process)	NA	NA	NA	Cyclin-like F-box domain containing protein	2.6941	2.87521	2.78745	2.66433	2.54045	1.99844	5.2311	3.03256	4.18971	4.19297	4.41918	4.18375	2.1602	2.96444	2.31399	3.16279	3.83573	3.79758
MSTRG.10399		MSTRG.10399.1	NA	NA	NA	NA		6.62539	8.29402	8.7531	2.00094	7.00927	7.83303	4.36426	5.28905	4.67239	4.20565	5.54328	5.22058	4.42131	6.21704	8.7888	5.01381	5.01137	6.7724
MSTRG.104	Os01g0113400;Os01g0113600	MSTRG.104.1;MSTRG.104.2;Os01t0113400-01;Os01t0113600-01;Os01t0113600-02	GO:0005886(plasma membrane)	00520(Amino sugar and nucleotide sugar metabolism)	K01183	EC:3.2.1.14	Similar to Receptor-like kinase;Hypothetical protein	1.26186	0.88241	1.23149	0.949054	1.54343	1.07818	2.34885	1.85737	2.3221	1.56309	2.08079	1.98061	0.419281	1.55449	1.24586	1.76198	2.10703	3.1424
MSTRG.1040	Os01g0262700	MSTRG.1040.2;MSTRG.1040.1;MSTRG.1040.3;Os01t0262700-01;MSTRG.1040.5;Os01t0262700-02	GO:0003674(molecular_function);GO:0008150(biological_process);GO:0016021(integral component of membrane);GO:0016021(integral component of membrane)	NA	NA	NA	Hypothetical conserved gene	6.41883	8.0544	10.7394	8.94651	9.77172	9.02342	4.59209	4.05344	3.44226	3.58085	3.61978	4.02094	5.23874	8.49206	4.70362	3.19153	4.46944	7.38335
MSTRG.10400	Os03g0668400	MSTRG.10400.1;Os03t0668400-01;MSTRG.10400.3	GO:0005739(mitochondrion);GO:0016787(hydrolase activity)	NA	NA	NA	Peptidase C12%2C ubiquitin carboxyl-terminal hydrolase 1 domain containing protein	1.40785	0.782958	0.636121	1.11446	0.815257	0.541181	1.63973	1.91726	1.16325	1.69316	1.48518	1.67909	0.776367	0.998372	0.725194	1.73614	1.54093	2.47968
MSTRG.10401	Os03g0668500	MSTRG.10401.1;Os03t0668500-01	NA	NA	NA	NA	Conserved hypothetical protein	8.50206	2.83933	1.3721	6.92301	2.71395	2.29148	7.11408	0.965955	1.50198	5.01581	2.03815	2.34374	6.63371	3.12236	3.49863	6.58891	1.26285	2.34728
MSTRG.10402	Os03g0668900	Os03t0668900-01	NA	NA	NA	NA	Similar to acidic leucine-rich nuclear phosphoprotein 32 family member A	0.612888	1.18028	0.468709	1.38773	0.999973	0.720045	2.49993	2.34608	1.58813	2.57696	1.89012	2.12046	0.572472	2.69633	0.36041	4.18345	3.13343	3.68221
MSTRG.10403	Os03g0669000	Os03t0669000-01;Os03t0669000-02	GO:0004004(ATP-dependent RNA helicase activity);GO:0006364(rRNA processing);GO:0010501(RNA secondary structure unwinding);GO:0010501(RNA secondary structure unwinding)	03040(Spliceosome);03040(Spliceosome)	K12835;K12823	EC:3.6.4.13	Similar to cDNA clone:J013120J20%2C full insert sequence	5.17446	6.01064	5.00358	5.09398	5.93364	5.91336	8.36352	6.74523	6.53758	8.76244	9.02525	8.70623	3.83206	6.75301	4.48611	7.57867	7.87385	11.8894
MSTRG.10404	Os03g0669100	MSTRG.10404.1;Os03t0669100-02;Os03t0669100-01	GO:0000287(magnesium ion binding);GO:0004170(dUTP diphosphatase activity);GO:0005737(cytoplasm);GO:0006226(dUMP biosynthetic process);GO:0046081(dUTP catabolic process);GO:0046081(dUTP catabolic process)	00240(Pyrimidine metabolism);00240(Pyrimidine metabolism)	K01520	EC:3.6.1.23	Similar to Deoxyuridine 5'-triphosphate nucleotidohydrolase (EC 3.6.1.23) (dUTPase) (dUTP pyrophosphatase) (P18)	1.55634	2.12023	0.222248	1.72503	2.2052	1.94141	21.1317	10.012	15.0957	21.366	14.5213	14.6636	0.387873	8.86978	0.920136	17.831	13.1014	26.7999
MSTRG.10405	Os03g0669200	Os03t0669200-01	GO:0005515(protein binding);GO:0005886(plasma membrane);GO:0007186(G-protein coupled receptor signaling pathway)	03022(Basal transcription factors)	K03130	NA	Heterotrimeric G protein b-subunit%2C Regulation of cellular proliferation%2C Seed fertilit	19.9741	32.6433	36.588	23.0723	37.4957	35.051	29.213	41.3133	39.639	28.6951	36.2009	37.6146	19.1042	39.4459	19.6091	27.7777	39.29	37.9155
MSTRG.10406	Os03g0669300	MSTRG.10406.1;Os03t0669300-02;Os03t0669300-03;Os03t0669300-01	GO:0004553(hydrolase activity, hydrolyzing O-glycosyl compounds);GO:0030247(polysaccharide binding);GO:0046658(anchored component of plasma membrane);GO:0046658(anchored component of plasma membrane)	00500(Starch and sucrose metabolism);00500(Starch and sucrose metabolism)	K19891	EC:3.2.1.39	Glycoside hydrolase%2C family 17 protein	16.1267	16.8326	15.7586	24.0601	27.2733	26.8699	17.9289	9.62007	10.5334	17.0319	13.432	17.7685	33.1649	18.2975	8.58281	16.5235	11.0598	12.062
MSTRG.10407	Os03g0669450	Os03t0669450-00	NA	NA	NA	NA	Hypothetical protein	0.079196	0.007314	0.003741	0.121109	0	0.002815	0.037556	0	0.008156	0.041444	0.012531	0.004949	0.078956	0.103859	0	0.009048	0.001356	0.000501
MSTRG.10408	Os03g0669600	Os03t0669600-01;Os03t0669600-02	NA	NA	NA	NA	Conserved hypothetical protein	3.28275	2.4127	0.019505	0.0664045	2.90673	2.08989	0.145461	0	0.0214659	9.3157	0.0789968	0.218087	0	0	0.0400514	0.121571	0.0921346	0.185037
MSTRG.10409	Os03g0669900	Os03t0669900-00	GO:0004842(ubiquitin-protein transferase activity);GO:0019005(SCF ubiquitin ligase complex);GO:0031146(SCF-dependent proteasomal ubiquitin-dependent protein catabolic process)	NA	NA	NA	Similar to F-box domain containing protein	0	0	0	0	0.028197	0	0	0	0.0144	0.031532	0.028229	0.01509	0.020511	0	0	0.028219	0	0
MSTRG.1041	Os01g0263300	Os01t0263300-01	GO:0004601(peroxidase activity);GO:0005576(extracellular region);GO:0006979(response to oxidative stress);GO:0009809(lignin biosynthetic process);GO:0020037(heme binding);GO:0042744(hydrogen peroxide catabolic process);GO:0046872(metal ion binding);GO:0055114(oxidation-reduction process)	00940(Phenylpropanoid biosynthesis)	K00430	EC:1.11.1.7	Similar to Peroxidase 72 precursor (EC 1.11.1.7) (Atperox P72) (PRXR8) (ATP6a)	33.0789	27.5822	64.5594	27.1934	48.094	39.9867	402.932	400.219	397.591	463.462	404.553	441.926	23.9579	13.4165	12.6363	517.649	393.186	196.942
MSTRG.10411	Os03g0669800	Os03t0669800-01;MSTRG.10411.2;MSTRG.10411.3	GO:0005634(nucleus);GO:0007165(signal transduction);GO:0009506(plasmodesma);GO:0035091(phosphatidylinositol binding);GO:0046872(metal ion binding)	00562(Inositol phosphate metabolism);04070(Phosphatidylinositol signaling system);04145(Phagosome)	K00921	EC:2.7.1.150	Zinc finger%2C FYVE-type domain containing protein	1.64511	0.881909	1.64796	2.31158	0.762799	1.44597	2.7718	2.33723	1.81048	1.96436	2.30099	3.80089	0.86617	2.38615	2.47958	2.75785	3.3785	3.78296
MSTRG.10412	Os03g0670000	Os03t0670000-02;Os03t0670000-01	NA	NA	NA	NA	Domain of unknown function DUF1713%2C mitochondria domain containing protein	0.0429281	0.106325	0.0823253	0.0244022	1.867	1.58462	10.8753	2.04263	0.0200897	0.0426709	2.43661	0.0469953	0	0.0518927	0.970799	0.0276767	2.56616	3.19813
MSTRG.10413	Os03g0670100	MSTRG.10413.2;MSTRG.10413.1;MSTRG.10413.3;MSTRG.10413.4;Os03t0670100-01	GO:0005215(transporter activity);GO:0005524(ATP binding);GO:0006869(lipid transport);GO:0009507(chloroplast);GO:0009536(plastid);GO:0009570(chloroplast stroma);GO:0016887(ATPase activity)	02010(ABC transporters)	K05658	EC:3.6.3.44	Similar to ATP-binding protein of ABC transporter	13.3712	17.7864	23.4441	15.1083	23.5137	18.809	10.7588	17.2122	15.1401	9.43519	16.0635	14.6349	10.8086	15.5799	18.5048	13.3969	13.8234	15.3579
MSTRG.10414	Os03g0670200	MSTRG.10414.1;Os03t0670200-01;Os03t0670200-02	GO:0005575(cellular_component);GO:0005783(endoplasmic reticulum);GO:0005789(endoplasmic reticulum membrane);GO:0006506(GPI anchor biosynthetic process);GO:0016020(membrane);GO:0016021(integral component of membrane);GO:0016740(transferase activity);GO:0016757(transferase activity, transferring glycosyl groups);GO:0016758(transferase activity, transferring hexosyl groups);GO:0016758(transferase ac…	00563(Glycosylphosphatidylinositol(GPI)-anchor biosynthesis);00563(Glycosylphosphatidylinositol(GPI)-anchor biosynthesis)	K05284	EC:2.4.1.-	Similar to PNT1	4.08642	4.42702	3.99175	4.54815	5.09021	4.27308	11.8366	9.69044	10.4834	7.8376	8.15483	7.99687	2.90774	4.61308	4.57085	6.78426	7.73701	16.3589
MSTRG.10415	Os03g0670366	Os03t0670366-00	NA	NA	NA	NA	Hypothetical protein	0.042798	1.67939	1.58072	0.059791	1.23273	1.54052	0.201827	1.9957	1.42529	1.02543	1.48891	2.42703	0.034853	1.80498	1.06916	0.589362	2.92104	0.085161
MSTRG.10416	Os03g0670700	Os03t0670700-01;Os03t0670700-02;Os03t0670700-04;Os03t0670700-03	GO:0000166(nucleotide binding);GO:0000380(alternative mRNA splicing, via spliceosome);GO:0003676(nucleic acid binding);GO:0003690(double-stranded DNA binding);GO:0003697(single-stranded DNA binding);GO:0003723(RNA binding);GO:0003729(mRNA binding);GO:0005515(protein binding);GO:0005634(nucleus);GO:0005737(cytoplasm);GO:0005739(mitochondrion);GO:0005777(peroxisome);GO:0005829(cytosol);GO:0006406(m…	03040(Spliceosome);03040(Spliceosome)	K12885	NA	Similar to Glycine-rich protein	138.518	221.022	347.757	206.9	430.861	186.87	792.128	402.25	276.59	814.193	250.932	464.832	85.9382	329.41	186.458	655.082	436.192	517.594
MSTRG.10417	Os03g0671800	Os03t0671800-01;MSTRG.10417.1	GO:0005634(nucleus)	04075(Plant hormone signal transduction)	K13422	NA	Helix-loop-helix DNA-binding domain containing protein	0.149285	0.355845	0.146639	0.273151	0.173198	0.209079	1.65669	1.51301	1.40297	1.98286	2.01125	2.63413	0	0.482334	0.155179	2.05962	1.44635	2.21381
MSTRG.10418	Os03g0672300	Os03t0672300-01	GO:0000287(magnesium ion binding);GO:0004743(pyruvate kinase activity);GO:0005524(ATP binding);GO:0005829(cytosol);GO:0006096(glycolytic process);GO:0006629(lipid metabolic process);GO:0009507(chloroplast);GO:0009570(chloroplast stroma);GO:0010431(seed maturation);GO:0016301(kinase activity);GO:0030955(potassium ion binding);GO:0046686(response to cadmium ion)	01200(Carbon metabolism);01230(Biosynthesis of amino acids);00010(Glycolysis / Gluconeogenesis);00620(Pyruvate metabolism);00230(Purine metabolism)	K00873	EC:2.7.1.40	Similar to Pyruvate kinase	1.21951	2.12626	2.26613	1.47832	2.39128	1.91661	3.13788	5.93741	4.32268	8.09868	4.53087	5.24837	0.450954	5.59134	1.03496	3.45653	6.56244	8.00994
MSTRG.10419	Os03g0672400	MSTRG.10419.1;Os03t0672400-01;MSTRG.10419.3	GO:0005634(nucleus);GO:0016021(integral component of membrane)	NA	NA	NA	Conserved hypothetical protein	1.47075	3.32174	5.1627	5.03077	5.08664	5.86648	9.67828	9.92258	8.75251	13.6189	10.1547	10.8459	0.233725	17.3365	1.74921	9.91098	11.7621	20.2908
MSTRG.1042	Os01g0263400	Os01t0263400-00	GO:0005739(mitochondrion)	03018(RNA degradation)	K14442	EC:3.6.4.13	Pentatricopeptide repeat domain containing protein	0.119243	0	0	0.237014	0	0	0	0	0	0	0	0.43625	0.102214	0.43134	0	0	0	0
MSTRG.10420	Os03g0672700	MSTRG.10420.1;MSTRG.10420.2;MSTRG.10420.3	NA	NA	NA	NA		17.5089	19.1936	20.3336	17.5187	18.3516	19.5566	19.8007	22.1407	20.221	19.7896	20.9489	20.5327	11.7486	19.4463	18.0787	20.9774	21.6545	23.0048
MSTRG.10421	Os03g0673000	MSTRG.10421.1	NA	NA	NA	NA		1.82525	4.01922	2.4418	2.88694	2.73074	3.266	0	0	0.013518	0	0.053001	0	1.32289	1.75316	1.50382	0.079475	0.048878	0
MSTRG.10422	Os03g0673600	Os03t0673600-01	NA	NA	NA	NA	Conserved hypothetical protein	30.7833	20.1122	0	35.8274	24.0595	23.6427	0	1.80398	3.67025	0	0	0	23.7601	16.4676	0	0	2.45563	0
MSTRG.10423	Os03g0674300	MSTRG.10423.1;Os03t0674300-01	GO:0005886(plasma membrane);GO:0008150(biological_process);GO:0016021(integral component of membrane)	04144(Endocytosis)	K18442	NA	Similar to PGPS/D5 (Fragment)	2.14106	3.86255	4.6607	3.33362	4.42516	4.08698	2.84351	3.36577	2.6865	2.57497	2.98754	3.14006	2.52573	4.15332	2.95405	3.01462	3.13752	3.29362
MSTRG.10425	Os03g0673800	MSTRG.10425.1;MSTRG.10425.2;MSTRG.10425.3;MSTRG.10425.5;MSTRG.10425.4;Os03t0673800-02;Os03t0673800-01;MSTRG.10425.8;MSTRG.10425.10;MSTRG.10425.9;MSTRG.10425.11;MSTRG.10425.12;MSTRG.10425.13;MSTRG.10425.14	GO:0005576(extracellular region);GO:0006811(ion transport);GO:0009507(chloroplast);GO:0016021(integral component of membrane);GO:0016042(lipid catabolic process);GO:0016298(lipase activity);GO:0016298(lipase activity)	00909(Sesquiterpenoid and triterpenoid biosynthesis);00909(Sesquiterpenoid and triterpenoid biosynthesis)	K15813	EC:5.4.99.39	Similar to predicted protein	10.4963	10.0375	9.69818	9.272	6.93233	7.81674	10.1037	7.47304	6.04254	7.46932	9.89569	8.77351	7.74972	7.22737	9.85151	10.1581	6.99812	9.846
MSTRG.10426	Os03g0673900	MSTRG.10426.1;Os03t0673900-00;MSTRG.10426.3	NA	NA	NA	NA	Hypothetical protein	4.17918	3.55016	2.02934	1.80579	1.78185	3.06894	2.77397	2.12168	1.27276	3.30547	2.31083	2.49686	1.5008	2.05743	2.56159	2.25933	2.78419	3.49509
MSTRG.10427	Os03g0674600	Os03t0674600-01;MSTRG.10427.2	NA	NA	NA	NA	Similar to Growth regulating factor (Fragment)	1.92006	1.08186	0.776806	1.78755	1.01673	0.979501	1.71228	0.355344	0.668544	1.31044	0.792343	0.870942	1.65436	1.19094	1.21252	1.11121	0.435432	0.486058
MSTRG.10428	Os03g0674700	MSTRG.10428.1;Os03t0674700-01	GO:0005515(protein binding);GO:0005524(ATP binding);GO:0005634(nucleus);GO:0006351(transcription, DNA-templated);GO:0006355(regulation of transcription, DNA-templated);GO:0009624(response to nematode);GO:0048364(root development);GO:0048366(leaf development);GO:0061062(regulation of nematode larval development)	NA	NA	NA	Similar to Growth-regulating factor 3	0.130764	1.60687	1.43153	1.97907	1.02265	1.04679	0.821754	0.844067	0.550552	1.07499	0.665243	0.667879	0.76476	1.86927	0.945229	1.05812	0.801326	1.18904
MSTRG.10429	Os03g0675300	MSTRG.10429.1;Os03t0675300-01	NA	NA	NA	NA	Hypothetical conserved gene	3.04385	3.06635	4.67237	3.41972	5.69508	4.99182	1.64339	0.935817	1.39959	2.07035	0.811468	1.24317	5.73999	4.04074	1.53782	0.935123	1.14268	2.04052
MSTRG.1043	Os01g0263500	Os01t0263500-01;MSTRG.1043.2	GO:0003674(molecular_function);GO:0005634(nucleus);GO:0006351(transcription, DNA-templated);GO:0006355(regulation of transcription, DNA-templated);GO:0016592(mediator complex)	NA	NA	NA	Similar to predicted protein	7.45037	8.82353	9.75154	5.80933	9.57422	8.00109	7.39772	8.66105	9.70576	7.41774	7.71133	7.97642	4.7015	7.99761	5.09771	7.79328	8.66574	11.3046
MSTRG.10430	Os03g0675500	Os03t0675500-00	NA	NA	NA	NA	Hypothetical conserved gene	1.4428	0	0	2.39277	1.69961	0	0	0	0	0	0	0	6.45658	0	0	0	0	0
MSTRG.10431	Os03g0675600	Os03t0675600-01	NA	NA	NA	NA	Similar to Phytosulfokines 3 precursor	0.200536	0.285907	0.479307	1.12744	0.699554	0.673024	0	0	0	0	0	0	0.215349	0.05979	0.131829	0	0	0
MSTRG.10432	Os03g0675700	Os03t0675700-01	NA	NA	NA	NA	Conserved hypothetical protein	0	1.89276	0.854411	2.20595	1.0575	0.982613	2.58911	0.10832	0.242127	3.18113	0.801788	0.559512	2.2786	1.79653	0.25851	0	1.45117	0.689176
MSTRG.10433	Os03g0676300	Os03t0676300-01	NA	NA	NA	NA	Similar to cold shock protein-1	0	2.11219	0	3.05224	0	0	0	0	0.106485	0	0.052186	0	3.10724	1.42214	0	0	0.048448	0.304044
MSTRG.10434	Os03g0678100	Os03t0678100-00	GO:0004702(receptor signaling protein serine/threonine kinase activity);GO:0005737(cytoplasm)	NA	NA	NA	Non-protein coding transcript	0	1.10963	0	0	0	0	0	0	0	0	0	0	0	0	0	0	0	0
MSTRG.10435	Os03g0678400	MSTRG.10435.1;MSTRG.10435.2;Os03t0678400-01	GO:0005634(nucleus);GO:0008270(zinc ion binding);GO:0016021(integral component of membrane)	04141(Protein processing in endoplasmic reticulum)	K10666	EC:2.3.2.27	Zinc finger%2C RING/FYVE/PHD-type domain containing protein	6.57376	9.09725	8.92476	6.88284	9.83808	8.75847	11.6691	14.376	14.0032	8.70103	15.2596	13.7937	5.60758	8.47385	8.6512	9.02754	13.6926	7.3819
MSTRG.10436	Os03g0678950	Os03t0678950-00	NA	NA	NA	NA	Conserved hypothetical protein	0.272665	0.315805	0.166843	0.279504	0.236662	0.098538	0.340292	0.014618	0.190112	0.198981	0.122782	0.082342	0.063945	0.169743	0.195928	0.923568	0.021649	0.301965
MSTRG.10437	Os03g0679000	MSTRG.10437.1;Os03t0679000-01	GO:0005634(nucleus)	NA	NA	NA	Vacuolar import and degradation protein Vid24 domain containing protein	12.5355	9.28971	6.72028	6.46102	6.38911	10.1045	20.1193	14.5425	16.0449	16.4655	15.5372	8.61442	7.98518	11.9829	8.36625	16.3233	13.9692	9.70595
MSTRG.10438	Os03g0679100;Os03g0679300	MSTRG.10438.1;MSTRG.10438.2;Os03t0679100-01;Os03t0679300-01;MSTRG.10438.5;MSTRG.10438.6	GO:0005768(endosome);GO:0006886(intracellular protein transport);GO:0008565(protein transporter activity);GO:0030904(retromer complex);GO:0042147(retrograde transport, endosome to Golgi);GO:0005737(cytoplasm);GO:0031625(ubiquitin protein ligase binding);GO:0061630(ubiquitin protein ligase activity)	04144(Endocytosis);04120(Ubiquitin mediated proteolysis)	K18466;K10581	EC:2.3.2.24	Vacuolar protein sorting-associated protein 26 family protein;Similar to Ubiquitin-conjugating enzyme family protein%2C expressed	0.734959	0.969367	1.04115	0.965884	0.94778	0.873683	1.62224	1.39524	1.50635	1.40376	1.37445	1.39673	0.653088	0.959555	0.764319	1.88684	1.30227	1.75052
MSTRG.10439	Os03g0679300	MSTRG.10439.1	NA	NA	NA	NA		0	0	0.378984	0.757041	0	0	0.511557	0	0	0	0	0	0	0	0.247029	1.35585	0	0
MSTRG.1044		MSTRG.1044.1	NA	NA	NA	NA		0.053895	0.135751	0	0.071524	0.070282	0	1.06803	0.166923	0.574038	0.971439	0.070361	0.300658	0	0.066037	0	0.949542	0.717655	0.543859
MSTRG.10440	Os03g0679700	Os03t0679700-01;Os03t0679700-02;MSTRG.10440.3;Os03t0679700-03;Os03t0679700-04	GO:0003824(catalytic activity);GO:0009228(thiamine biosynthetic process);GO:0009229(thiamine diphosphate biosynthetic process);GO:0009507(chloroplast);GO:0009536(plastid);GO:0009570(chloroplast stroma);GO:0010266(response to vitamin B1);GO:0016045(detection of bacterium);GO:0016829(lyase activity);GO:0046872(metal ion binding);GO:0051536(iron-sulfur cluster binding);GO:0051539(4 iron, 4 sulfur cl…	00730(Thiamine metabolism);00730(Thiamine metabolism)	K03147	EC:4.1.99.17	Similar to thiamine biosynthesis protein thiC	4.70381	4.33738	4.71459	6.60356	5.30348	4.77937	0.0610379	0.153075	0.205181	0.124978	0.201892	0.227451	2.80801	6.52277	4.46953	0.0392502	0.243605	0.250326
MSTRG.10441	Os03g0679800	Os03t0679800-01	GO:0005634(nucleus);GO:0005829(cytosol);GO:0008150(biological_process)	04626(Plant-pathogen interaction)	K12795	NA	Hypothetical gene	0.018816	0	0.02275	0.00494	0.019181	0	0	0	0	0	0	0	0.010131	0.013718	0.009261	0.004124	0	0
MSTRG.10442	Os03g0680700	MSTRG.10442.1;Os03t0680700-00	GO:0003677(DNA binding);GO:0003700(transcription factor activity, sequence-specific DNA binding);GO:0005634(nucleus);GO:0006351(transcription, DNA-templated);GO:0006355(regulation of transcription, DNA-templated)	NA	NA	NA	Similar to Knotted1-interacting protein	0.721603	0.771865	1.13684	0.945361	1.31042	1.44364	0	0.059842	0.179377	0	0.025224	0	2.89647	1.66293	0.300618	0.050431	0	0.097812
MSTRG.10443	Os03g0680800	Os03t0680800-02;MSTRG.10443.2;Os03t0680800-05;Os03t0680800-01;Os03t0680800-04;Os03t0680800-03;MSTRG.10443.7	GO:0003677(DNA binding);GO:0003700(transcription factor activity, sequence-specific DNA binding);GO:0005634(nucleus);GO:0006351(transcription, DNA-templated);GO:0006355(regulation of transcription, DNA-templated);GO:0044212(transcription regulatory region DNA binding);GO:0005737(cytoplasm);GO:0009610(response to symbiotic fungus);GO:0009737(response to abscisic acid);GO:0010197(polar nucleus fusi…	NA	NA	NA	Similar to cDNA clone:J023038C04%2C full insert sequence	59.3764	35.4851	31.6603	59.6071	61.5803	32.2948	47.12	28.8072	30.1423	23.6614	30.8578	51.6511	47.1398	23.6729	34.1649	53.2365	43.0916	13.5178
MSTRG.10444	Os03g0681201	MSTRG.10444.2;MSTRG.10444.1;MSTRG.10444.3;MSTRG.10444.4;Os03t0681201-00	GO:0005576(extracellular region);GO:0005794(Golgi apparatus);GO:0009860(pollen tube growth);GO:0035619(root hair tip);GO:0048768(root hair cell tip growth);GO:0090404(pollen tube tip)	NA	NA	NA	Similar to predicted protein	7.82123	7.91535	8.73632	8.95919	7.69421	9.30715	15.7926	18.9746	14.1627	14.9077	15.7049	15.9751	4.80021	9.7621	7.56768	15.3366	16.8877	17.3821
MSTRG.10445	Os03g0681400	Os03t0681400-01	GO:0000209(protein polyubiquitination);GO:0005634(nucleus);GO:0005737(cytoplasm);GO:0031625(ubiquitin protein ligase binding);GO:0043161(proteasome-mediated ubiquitin-dependent protein catabolic process);GO:0061630(ubiquitin protein ligase activity)	04120(Ubiquitin mediated proteolysis)	K10688	EC:2.3.2.25	Similar to Ubiquitin-conjugating enzyme E2-18 kDa (EC 6.3.2.19) (Ubiquitin- conjugating enzyme 15) (Ubiquitin-protein ligase) (Ubiquitin carrier protein) (PM42)	20.934	20.5199	15.8069	22.1736	18.4228	16.6376	42.9891	29.678	44.8748	53.928	35.4487	37.4385	15.1039	18.3368	19.6021	49.2542	34.9384	25.5777
MSTRG.10446	Os03g0681700	MSTRG.10446.1;Os03t0681700-01;MSTRG.10446.3;MSTRG.10446.4;MSTRG.10446.5	GO:0000166(nucleotide binding);GO:0005737(cytoplasm);GO:0005768(endosome);GO:0016020(membrane);GO:0048571(long-day photoperiodism);GO:0080008(Cul4-RING E3 ubiquitin ligase complex);GO:1900088(regulation of inositol biosynthetic process);GO:1900091(regulation of raffinose biosynthetic process)	03040(Spliceosome)	K12662	NA	Component of TORC1(Target of rapamycin complex 1	7.80036	10.4192	11.5163	7.84614	10.7912	13.0815	13.633	14.3345	14.614	14.4223	13.1567	14.0023	7.18968	13.2101	8.99824	13.8463	14.7378	14.7246
MSTRG.10447	Os03g0681800;Os03g0681750	MSTRG.10447.2;MSTRG.10447.1;Os03t0681750-00;MSTRG.10447.4;Os03t0681800-00	GO:0000159(protein phosphatase type 2A complex);GO:0005634(nucleus);GO:0007165(signal transduction);GO:0008601(protein phosphatase type 2A regulator activity)	03015(mRNA surveillance pathway)	K11584	NA	Hypothetical gene;Protein phosphatase 2A%2C regulatory B subunit%2C B56 domain containing protein	4.9213	7.43028	7.62427	5.05449	7.70315	7.75951	11.3733	15.1483	14.2017	10.0918	15.1365	14.0806	4.54133	10.0917	6.0364	9.17998	14.7606	15.6616
MSTRG.10448	Os03g0681900	MSTRG.10448.1;MSTRG.10448.3	NA	NA	NA	NA		1.45145	3.13953	3.1953	1.83578	2.1081	2.69805	1.42342	3.77818	0.852349	0.990068	3.87047	2.86683	1.52215	4.33315	2.40741	1.61911	4.06664	4.32104
MSTRG.10449	Os03g0682666	MSTRG.10449.2	NA	NA	NA	NA		0	0	0	0	0.682245	0.732784	0.354695	0.771365	0.581918	0	0	0	0	0.862481	0.691165	0	0.478788	1.29748
MSTRG.1045	Os01g0263600	MSTRG.1045.1;MSTRG.1045.2;Os01t0263600-01;MSTRG.1045.4;Os01t0263600-02	GO:0000244(spliceosomal tri-snRNP complex assembly);GO:0046540(U4/U6 x U5 tri-snRNP complex);GO:0071013(catalytic step 2 spliceosome);GO:0080188(RNA-directed DNA methylation);GO:2000630(positive regulation of miRNA metabolic process);GO:2000636(positive regulation of primary miRNA processing);GO:2000636(positive regulation of primary miRNA processing)	03040(Spliceosome);03040(Spliceosome)	K12855	NA	Similar to U5 snRNP-associated 102 kDa protein (U5-102 kDa protein)	2.43281	2.46307	1.62189	2.62696	2.35581	2.45867	3.474	2.94609	2.91598	3.06004	3.17214	3.10684	2.03738	2.84273	2.89449	3.74034	2.45159	3.9796
MSTRG.10450	Os03g0682822	Os03t0682822-00	NA	NA	NA	NA	Hypothetical protein	0	0	0	0	0	0	0	0	0	0	0	0	0	0	0	1.05436	0.835765	0
MSTRG.10451	Os03g0682600	MSTRG.10451.2;MSTRG.10451.3;MSTRG.10451.1;MSTRG.10451.4;MSTRG.10451.5;MSTRG.10451.6;MSTRG.10451.7;MSTRG.10451.8;MSTRG.10451.9;MSTRG.10451.10;MSTRG.10451.11;MSTRG.10451.12;Os03t0682600-00	GO:0005730(nucleolus);GO:0005731(nucleolus organizer region);GO:0005737(cytoplasm);GO:0007140(male meiosis);GO:0007143(female meiotic division);GO:0009561(megagametogenesis);GO:0033169(histone H3-K9 demethylation);GO:0035197(siRNA binding);GO:0055046(microgametogenesis)	00500(Starch and sucrose metabolism);00460(Cyanoamino acid metabolism);00940(Phenylpropanoid biosynthesis)	K01188	EC:3.2.1.21	Protein argonaute 11	0.0414989	0.0545223	0.0318706	0.0780615	0.0567922	0.0596665	10.1881	9.27119	7.20219	10.3664	11.2691	6.54498	0.0429636	0.0423283	0.0382957	16.6773	12.3769	7.70702
MSTRG.10452	Os03g0683700	MSTRG.10452.1;MSTRG.10452.2;Os03t0683700-01;Os03t0683700-02	GO:0003674(molecular_function);GO:0005634(nucleus);GO:0008150(biological_process);GO:0009506(plasmodesma);GO:0009506(plasmodesma)	NA	NA	NA	Hypothetical conserved gene	7.94571	11.8764	16.3211	11.8214	18.0171	14.8111	13.7742	21.0988	15.7612	16.9221	17.3801	18.6028	5.86928	20.4378	5.83104	13.8493	22.4302	27.7822
MSTRG.10453	Os03g0683800	Os03t0683800-01	GO:0005576(extracellular region);GO:0016042(lipid catabolic process);GO:0016298(lipase activity);GO:0052689(carboxylic ester hydrolase activity)	00561(Glycerolipid metabolism)	K00679	EC:2.3.1.158	Similar to Proline-rich protein APG-like	11.1943	10.2391	17.3886	6.55153	20.1258	17.9573	0.576406	0.311029	0.105999	0.223534	0.527543	0.492473	1.51012	50.6047	3.02121	0.953479	0.527063	0.885363
MSTRG.10454	Os03g0683816	Os03t0683816-00	NA	NA	NA	NA	Hypothetical protein	0	0.025826	0.036784	0.039464	0.029821	0	0	0	0	0	0	0	0	0.141594	0	0	0	0
MSTRG.10455	Os03g0683866;Os03g0683900	MSTRG.10455.2;MSTRG.10455.1;MSTRG.10455.3;Os03t0683866-00;Os03t0683900-01	GO:0004842(ubiquitin-protein transferase activity);GO:0005634(nucleus);GO:0005737(cytoplasm);GO:0042787(protein ubiquitination involved in ubiquitin-dependent protein catabolic process);GO:0042787(protein ubiquitination involved in ubiquitin-dependent protein catabolic process)	04120(Ubiquitin mediated proteolysis);04120(Ubiquitin mediated proteolysis)	K10588	EC:2.3.2.26	Similar to UPL7 (ubiquitin-protein ligase 7)%3B ubiquitin-protein ligase;Similar to UPL7%3B ubiquitin-protein ligase	4.31525	4.97206	5.66324	4.55009	5.62484	5.71877	3.58693	4.57238	4.29408	3.94588	4.75861	4.85306	3.23201	5.01472	5.09895	3.98817	4.94229	5.70214
MSTRG.10456	Os03g0684000	MSTRG.10456.1;MSTRG.10456.2;Os03t0684000-01	GO:0000977(RNA polymerase II regulatory region sequence-specific DNA binding);GO:0001085(RNA polymerase II transcription factor binding);GO:0001228(transcriptional activator activity, RNA polymerase II transcription regulatory region sequence-specific binding);GO:0003682(chromatin binding);GO:0005634(nucleus);GO:0005667(transcription factor complex);GO:0030154(cell differentiation)	04712(Circadian rhythm - plant)	K12127	NA	Similar to GATA transcription factor 1 (AtGATA-1)	9.21854	10.2535	9.88427	8.47533	7.83769	9.43084	9.51209	9.97615	9.28298	10.5447	9.39695	8.81694	7.05087	9.10565	12.0148	9.71128	11.0011	11.8855
MSTRG.10457	Os03g0684100	MSTRG.10457.1;Os03t0684100-01	NA	NA	NA	NA	Armadillo-like helical domain containing protein	1.37122	1.8144	1.86464	1.8052	2.12657	1.80456	2.40474	2.49649	2.85208	2.85	2.83778	3.08612	0.977437	2.7609	1.32779	2.53728	2.86259	4.54391
MSTRG.10458	Os03g0684300	Os03t0684300-01;MSTRG.10458.3;MSTRG.10458.2	GO:0005634(nucleus);GO:0008150(biological_process)	NA	NA	NA	Nucleic acid binding%2C OB-fold%2C tRNA/helicase-type domain containing protein	1.04073	1.83299	1.27517	1.485	1.10873	1.54106	2.59872	1.65097	1.08167	2.92821	0.922789	1.72851	0.941032	2.37325	0.80708	1.82394	2.21033	4.16392
MSTRG.10459	Os03g0684400	Os03t0684400-01;MSTRG.10459.2;MSTRG.10459.3;MSTRG.10459.4	GO:0009507(chloroplast);GO:0015095(magnesium ion transmembrane transporter activity);GO:0015693(magnesium ion transport)	NA	NA	NA	Mg2+ transporter protein%2C CorA-like domain containing protein	87.9918	92.7778	105.793	83.2496	92.3801	95.4182	11.5805	13.3679	12.5518	7.42919	11.5817	11.3893	80.8423	79.9627	116.219	11.3136	13.1826	13.8642
MSTRG.1046	Os01g0264000	MSTRG.1046.1	NA	NA	NA	NA		10.3457	10.9243	9.52892	10.4394	10.6463	9.9905	10.4518	11.4843	13.0136	9.1947	13.4918	10.9486	1.10115	10.3554	13.207	11.0151	12.1739	7.45536
MSTRG.10460	Os03g0684500	Os03t0684500-01	GO:0006024(glycosaminoglycan biosynthetic process);GO:0006486(protein glycosylation);GO:0015012(heparan sulfate proteoglycan biosynthetic process);GO:0016021(integral component of membrane);GO:0016740(transferase activity);GO:0016757(transferase activity, transferring glycosyl groups);GO:0046872(metal ion binding)	NA	NA	NA	Similar to glycosyltransferase family protein 47	0.8261	0.919664	0.218741	0.069391	0.039483	0.518294	0.912894	0.847773	0.677512	0.91782	0.700463	0.944232	0.531394	0.964274	0.714574	0.921979	0.973981	1.05183
MSTRG.10461	Os03g0684700	Os03t0684700-01	GO:0003674(molecular_function);GO:0008150(biological_process);GO:0009507(chloroplast);GO:0009706(chloroplast inner membrane);GO:0009941(chloroplast envelope);GO:0016021(integral component of membrane)	NA	NA	NA	HPP family protein	26.5921	32.0192	39.7723	33.8039	34.3056	32.0628	36.9577	36.4713	49.9575	39.6146	68.7938	34.2614	37.1053	25.7102	61.7841	75.6832	33.5549	49.8873
MSTRG.10462	Os03g0684800	Os03t0684800-01	NA	NA	NA	NA	Conserved hypothetical protein	0.644136	0.36057	0.432253	0.597093	0.148738	0.181759	1.54513	1.00047	0.848763	1.75913	0.948219	0.739676	0.443051	0.586691	0.351088	1.02792	0.905977	0.814854
MSTRG.10463	Os03g0685000	MSTRG.10463.1;Os03t0685000-01	GO:0009055(electron carrier activity);GO:0009507(chloroplast);GO:0022900(electron transport chain);GO:0046872(metal ion binding);GO:0051536(iron-sulfur cluster binding);GO:0051537(2 iron, 2 sulfur cluster binding)	00195(Photosynthesis)	K02639	NA	Similar to Ferredoxin	51.5253	49.7412	49.8747	60.4433	52.7119	51.466	1.43863	1.30874	1.60615	1.40461	2.85705	2.5419	42.2941	34.3534	43.1086	1.60491	2.60005	1.96881
MSTRG.10464	Os03g0685100	Os03t0685100-01;MSTRG.10464.1	GO:0001510(RNA methylation);GO:0003723(RNA binding);GO:0008168(methyltransferase activity)	NA	NA	NA	tRNA/rRNA methyltransferase%2C SpoU domain containing protein	3.42005	3.84549	4.34428	3.17914	8.1321	5.28899	0.394097	0.306469	0.211318	0.309001	0.483409	0.240242	3.79609	4.19632	2.60584	0.138035	0.353005	0.415144
MSTRG.10465	Os03g0685200	Os03t0685200-01	NA	NA	NA	NA	Non-protein coding transcript	0.102253	0.067469	0.052367	0.101056	0.018385	0.00338	0	0	0	0	0.014675	0.007871	0.053664	0.02066	0.011426	0.007359	0.013669	0.028595
MSTRG.10466	Os03g0685300	Os03t0685300-01	GO:0005829(cytosol);GO:0008233(peptidase activity);GO:0019760(glucosinolate metabolic process)	00230(Purine metabolism)	K01951	EC:6.3.5.2	Glutamine amidotransferase class-I domain containing protein	10.3952	7.04751	6.96846	7.28686	8.5823	7.13812	25.0088	9.75412	19.8338	25.4196	15.8679	17.9631	11.0885	6.98152	7.09814	23.9416	15.8757	19.9169
MSTRG.10467	Os03g0685500	Os03t0685500-01	GO:0003674(molecular_function);GO:0005634(nucleus);GO:0008150(biological_process)	NA	NA	NA	CHCH domain containing protein	84.3393	155.518	154.652	95.8966	174.842	157.469	183.524	283.16	294.592	216.654	289.192	297.332	76.3793	228.691	148.939	197.416	309.778	371.904
MSTRG.10468	Os03g0685600	Os03t0685600-01;MSTRG.10468.2	GO:0000166(nucleotide binding);GO:0005737(cytoplasm);GO:0005829(cytosol);GO:0005834(heterotrimeric G-protein complex);GO:0008150(biological_process)	03022(Basal transcription factors)	K03130	NA	WD40 repeat-like domain containing protein	9.649	11.6084	7.79746	7.87303	9.99301	8.32	15.2557	13.1758	16.4073	15.3985	11.8633	13.2602	5.21108	13.4136	9.37046	9.7179	17.7844	16.4194
MSTRG.10469	Os03g0685700;Os03g0685750	MSTRG.10469.1;Os03t0685700-01;MSTRG.10469.3;Os03t0685750-00	GO:0005634(nucleus);GO:0006336(DNA replication-independent nucleosome assembly);GO:0031491(nucleosome binding);GO:0031491(nucleosome binding)	NA	NA	NA	Conserved hypothetical protein;Hypothetical conserved gene	6.76393	6.62496	7.88789	6.9036	6.67893	7.68222	9.88239	12.3785	9.84016	9.94603	10.7971	9.4486	4.63077	8.47398	6.84303	10.3696	11.3524	10.8534
MSTRG.10470	Os03g0685800	Os03t0685800-01	NA	NA	NA	NA	Hypothetical protein	0	0.510755	0.96577	0.939873	0	1.61294	0	2.20018	0	2.2394	2.43522	0	0.570333	0.785354	0	1.7576	2.80552	3.67272
MSTRG.10471	Os03g0685900	Os03t0685900-01	NA	NA	NA	NA	Similar to F1N21.17	0.223551	0.207688	0.311195	0.613239	0.399958	0.241522	0.595829	0.437746	0.589469	0.324562	0.319127	0.920384	1.99669	0.391998	0.696648	0.165283	0.67599	0.362715
MSTRG.10472	Os03g0686050	Os03t0686050-00	GO:0005515(protein binding);GO:0005634(nucleus);GO:0006970(response to osmotic stress);GO:0016567(protein ubiquitination);GO:0042631(cellular response to water deprivation);GO:0071472(cellular response to salt stress)	NA	NA	NA	Similar to BTB/POZ domain containing protein	0	0	0	0	0	0	0.125675	0	0	0	0	0	0.062389	0	0	0	0	0.111513
MSTRG.10473	Os03g0686100	MSTRG.10473.2;MSTRG.10473.1;MSTRG.10473.3;MSTRG.10473.4;MSTRG.10473.5;Os03t0686100-01;MSTRG.10473.7	NA	NA	NA	NA	Conserved hypothetical protein	1.06542	0.911121	0.978361	0.832054	0.821242	0.534369	2.05188	0.750814	0.761644	2.36907	1.35691	0.905659	0.794187	0.776452	0.49121	2.91908	1.81726	2.24177
MSTRG.10475	Os03g0686201	MSTRG.10475.1;Os03t0686201-01	NA	NA	NA	NA	Hypothetical gene	20.4841	26.8323	27.2344	22.7342	23.1835	26.4663	25.2876	35.3805	31.7548	28.6065	35.2192	37.9127	16.431	24.4148	28.5484	29.6739	35.1413	32.6596
MSTRG.10476	Os03g0686300	MSTRG.10476.2;MSTRG.10476.1	NA	NA	NA	NA		15.0688	14.8635	15.8774	15.623	13.7907	15.478	16.2842	20.9489	14.9829	18.3293	18.3392	19.3837	10.6392	13.4375	13.321	17.9506	18.6845	12.0406
MSTRG.10477	Os03g0686700	MSTRG.10477.1;MSTRG.10477.2;Os03t0686700-01	NA	NA	NA	NA	Conserved hypothetical protein	4.83847	3.41057	3.2947	4.72248	2.12289	3.0433	3.12126	1.77822	1.48567	2.66866	2.4088	1.73924	3.53441	3.14025	3.90503	2.7708	2.14742	3.23607
MSTRG.10478	Os03g0686900	Os03t0686900-01;MSTRG.10478.2	GO:0016301(kinase activity);GO:0016310(phosphorylation)	NA	NA	NA	CBM48 domain-containing protein%2C Compound granule formation and starch synthesi	9.97623	6.66348	7.77287	7.53729	6.40115	7.21991	2.72039	1.61317	2.25568	1.25734	1.77638	2.03704	6.04163	7.68544	6.74798	2.8343	1.42286	4.22169
MSTRG.10479	Os03g0687000	Os03t0687000-02;Os03t0687000-01	GO:0005215(transporter activity);GO:0005886(plasma membrane);GO:0006857(oligopeptide transport);GO:0009506(plasmodesma);GO:0016020(membrane);GO:0016021(integral component of membrane);GO:0080167(response to karrikin);GO:0090448(glucosinolate:proton symporter activity);GO:0090449(phloem glucosinolate loading);GO:1901349(glucosinolate transport);GO:1901349(glucosinolate transport)	NA	NA	NA	Nitrate transporter%2C Acquisition and long-distance transport of nitrat	53.7419	62.3907	67.7819	27.3961	79.9113	76.9653	27.1941	67.6224	16.598	108.257	93.4756	26.4977	69.1193	44.6403	10.94	25.0237	86.8993	19.8696
MSTRG.1048	Os01g0264400	Os01t0264400-01	NA	NA	NA	NA	Conserved hypothetical protein	3.22058	8.238	1.50832	5.59162	5.93286	3.83837	154.351	13.1023	124.714	147.7	112.844	100.004	8.49454	5.62841	3.97812	34.0168	114.853	159.395
MSTRG.10480	Os03g0687100	MSTRG.10480.1;Os03t0687100-00	NA	NA	NA	NA	Hypothetical protein	0.159656	0.119565	0.92365	0.764005	0.0964111	0.108941	0.124357	0.520153	0.0950779	0.322327	1.30689	0.485379	0.000307079	0.0710844	1.15863	0.380764	0.192366	0.168779
MSTRG.10481	Os03g0687200	MSTRG.10481.1;MSTRG.10481.2;Os03t0687200-01;MSTRG.10481.4;MSTRG.10481.5	NA	NA	NA	NA	Conserved hypothetical protein	10.3147	8.23095	7.41687	11.1576	6.45095	6.38182	5.36459	5.00019	4.37872	6.1376	5.98064	4.81363	7.71904	7.1512	7.37482	5.83277	5.2885	6.36951
MSTRG.10482	Os03g0688200	Os03t0688200-01	GO:0000494(box C/D snoRNA 3'-end processing);GO:0003723(RNA binding);GO:0008649(rRNA methyltransferase activity);GO:0015030(Cajal body);GO:0031167(rRNA methylation);GO:0031428(box C/D snoRNP complex);GO:0032040(small-subunit processome);GO:1990258(histone glutamine methylation);GO:1990259(histone-glutamine methyltransferase activity)	NA	NA	NA	Conserved hypothetical protein	7.65449	11.1419	9.80575	8.79733	10.8446	11.9829	21.1211	14.6404	14.5921	18.5938	17.9091	16.8904	5.84607	16.0739	7.99721	14.7314	16.8491	20.7874
MSTRG.10483	Os03g0688250	Os03t0688250-00	NA	NA	NA	NA	Non-protein coding transcript	0.432005	0	0	0	0	0	0	0	0	0	0	0	0	0.384388	0	0.298046	0	0
MSTRG.10484	Os03g0688300	Os03t0688300-01	GO:0004683(calmodulin-dependent protein kinase activity);GO:0005516(calmodulin binding);GO:0005634(nucleus);GO:0005737(cytoplasm);GO:0005886(plasma membrane);GO:0009738(abscisic acid-activated signaling pathway);GO:0009931(calcium-dependent protein serine/threonine kinase activity);GO:0018105(peptidyl-serine phosphorylation);GO:0035556(intracellular signal transduction);GO:0046777(protein autopho…	04626(Plant-pathogen interaction)	K13412	EC:2.7.11.1	Calcium-dependent protein kinase%2C Positive regulator of drought stress tolerance and spikelet fertilit	7.1236	4.68511	4.54423	6.30878	4.46923	5.78554	5.71503	4.50873	7.55367	4.25349	4.23654	3.28498	3.78917	4.69651	6.33932	5.64513	5.70112	2.82669
MSTRG.10485	Os03g0688450	Os03t0688450-00	NA	NA	NA	NA	Hypothetical protein	0.023489	0.01034	0.024378	0.037698	0.02472	0.012068	0.029161	0	0.017851	0.069169	0.03391	0.008228	0	0.041104	0.02672	0.127247	0.028008	0
MSTRG.10486	Os03g0689100	MSTRG.10486.1;MSTRG.10486.2;Os03t0689100-01;Os03t0689100-02	GO:0000828(inositol hexakisphosphate kinase activity);GO:0000829(inositol heptakisphosphate kinase activity);GO:0003993(acid phosphatase activity);GO:0005737(cytoplasm);GO:0005886(plasma membrane);GO:0009817(defense response to fungus, incompatible interaction);GO:0009861(jasmonic acid and ethylene-dependent systemic resistance);GO:0032958(inositol phosphate biosynthetic process);GO:0032958(inosi…	04070(Phosphatidylinositol signaling system);04070(Phosphatidylinositol signaling system)	K13024	EC:2.7.4.24	Similar to predicted protein	30.3981	24.6707	26.965	27.2745	21.734	22.9627	6.31481	6.66451	5.10494	5.58746	5.76185	5.65313	26.1179	24.4393	33.911	5.58555	6.23212	8.31607
MSTRG.10487	Os03g0689300	Os03t0689300-01;Os03t0689300-02	GO:0005887(integral component of plasma membrane);GO:0008553(hydrogen-exporting ATPase activity, phosphorylative mechanism);GO:0043231(intracellular membrane-bounded organelle);GO:0051453(regulation of intracellular pH);GO:1902600(hydrogen ion transmembrane transport);GO:1902600(hydrogen ion transmembrane transport)	00190(Oxidative phosphorylation);00190(Oxidative phosphorylation)	K01535	EC:3.6.3.6	Similar to H-ATPase	3.76947	4.90369	4.65769	3.58923	5.20688	4.26183	1.41938	1.70827	1.74598	1.32943	2.07691	2.09383	2.67873	3.20126	4.83067	1.58373	1.86945	1.56824
MSTRG.10488	Os03g0689350	Os03t0689350-00	NA	NA	NA	NA	Hypothetical protein	0.048343	0.04673	0.07142	0.049676	0.06915	0.063722	0.012084	0.00482	0.012437	0.016987	0.056936	0.017611	0.053978	0.057165	0.095859	0.032875	0.031604	0.059557
MSTRG.10489	Os03g0689400	Os03t0689400-01	GO:0005515(protein binding);GO:0005524(ATP binding);GO:0005576(extracellular region);GO:0006952(defense response);GO:0043531(ADP binding)	04626(Plant-pathogen interaction)	K13457	NA	Similar to NB-ARC domain containing protein%2C expressed	0.638597	0.767084	0.789244	0.577343	0.645911	0.859708	2.03429	2.43004	2.47675	0.509273	0.503202	0.441742	0.368962	0.194581	0.801218	2.05093	0.365461	0.482532
MSTRG.1049	Os01g0264500	Os01t0264500-01	GO:0003674(molecular_function);GO:0005739(mitochondrion);GO:0008150(biological_process);GO:0016021(integral component of membrane)	NA	NA	NA	Similar to T11I18.15 protein	8.3757	7.39609	6.6871	11.528	6.59543	10.8146	14.0279	8.86457	19.7087	13.8637	11.2957	17.9056	9.39306	12.4509	7.98024	21.0111	9.89419	26.0349
MSTRG.10490	Os03g0689544	Os03t0689544-00	NA	NA	NA	NA	Hypothetical protein	0	0	0	0	0	0	0	0	0.347712	0	0.109682	0	0	0	0	0	0	0
MSTRG.10491	Os03g0689688	Os03t0689688-00	NA	NA	NA	NA	Hypothetical protein	0.276519	0.38607	0.520082	0.59537	0.249591	0.497236	5.98084	5.50583	5.17863	3.0682	4.32427	4.13804	0.166282	1.00545	0.378907	2.88972	4.51582	1.21471
MSTRG.10492	Os03g0689833	MSTRG.10492.1	NA	NA	NA	NA		0.266561	0.374138	0.537706	0.291241	0.421149	0.514422	5.38661	8.03883	7.72956	3.5574	6.31732	5.4476	0.265988	0.614041	0.421204	4.44391	5.96331	2.29044
MSTRG.10493	Os03g0689900	MSTRG.10493.1;Os03t0689900-00	GO:0005634(nucleus);GO:0008150(biological_process)	NA	NA	NA	Similar to predicted protein	13.8048	22.0455	19.6157	16.0288	18.2093	19.5492	12.8827	15.5886	14.5058	9.84445	12.53	14.7048	10.9834	13.514	13.2905	11.8697	13.1904	11.3127
MSTRG.10494	Os03g0690000	Os03t0690000-01	GO:0003674(molecular_function);GO:0005737(cytoplasm);GO:0008150(biological_process)	NA	NA	NA	Similar to Costars family protein	2.94798	0.13048	0.250805	3.21914	0.22209	0.324229	3.14621	3.59073	0.24973	0.079934	3.22529	0.189207	9.10565	0.249779	2.45669	0.0367	3.87209	0.139879
MSTRG.10495	Os03g0690500	Os03t0690500-00	GO:0051213(dioxygenase activity)	00904(Diterpenoid biosynthesis)	K04124	EC:1.14.11.15	Similar to Oxidoreductase%2C 2OG-Fe oxygenase family protein%2C expressed	0	0	0	0.985979	0	0	0	0	0	0	0	0	0	0	0	10.5264	2.86434	0
MSTRG.10497	Os03g0690700	MSTRG.10497.1	NA	NA	NA	NA		21.3698	0	5.29654	9.25135	3.22965	3.45507	0.53933	0	0	0	0	0	72.5911	3.80113	5.26959	0	0	0
MSTRG.10498	Os03g0690700	MSTRG.10498.1	NA	NA	NA	NA		8.20838	1.79608	1.96258	9.08368	1.62167	1.56641	0.420301	0.090843	0	0.255786	0.073795	0	12.433	1.03235	5.16531	0.30623	0.208819	0
MSTRG.10499	Os03g0691050	Os03t0691050-01	NA	NA	NA	NA	Hypothetical gene	0	0	0.223937	0.353067	0	0.192489	0.07048	0.109895	0.163009	0.03615	0	0	0.085346	0	0	0	0.174024	0.121736
MSTRG.105	Os01g0113650	Os01t0113650-00	GO:0004674(protein serine/threonine kinase activity);GO:0005886(plasma membrane);GO:0006468(protein phosphorylation)	04626(Plant-pathogen interaction)	K13430	EC:2.7.11.1	Hypothetical conserved gene	0.06708	0.020557	0	0.043787	0.027616	0.145813	0	0	0	0	0	0	0.292514	0	0.127496	0.154975	0	0
MSTRG.1050	Os01g0264700	MSTRG.1050.1;Os01t0264700-01	GO:0003674(molecular_function);GO:0005794(Golgi apparatus);GO:0008150(biological_process)	03015(mRNA surveillance pathway)	K14399	EC:2.7.1.78	Cellular retinaldehyde binding/alpha-tocopherol transport family protein	10.2677	13.8864	12.1614	10.6622	12.1627	12.9561	30.9428	45.0226	42.5057	33.1088	39.143	37.0885	6.5573	11.3749	10.2193	38.4263	40.0385	29.2461
MSTRG.10500	Os03g0691400	Os03t0691400-01	GO:0005777(peroxisome);GO:0009507(chloroplast);GO:0016787(hydrolase activity);GO:0016788(hydrolase activity, acting on ester bonds);GO:0042372(phylloquinone biosynthetic process);GO:0047617(acyl-CoA hydrolase activity);GO:0051289(protein homotetramerization)	NA	NA	NA	Thioesterase superfamily domain containing protein	24.1768	20.4904	21.4453	26.944	18.8822	20.7887	21.6059	13.5573	18.5578	22.1889	17.2869	18.6474	20.4277	13.4876	18.6642	27.3268	15.9181	12.4088
MSTRG.10501	Os03g0691500	MSTRG.10501.1;Os03t0691500-00	GO:0005487(nucleocytoplasmic transporter activity);GO:0005643(nuclear pore);GO:0006913(nucleocytoplasmic transport);GO:0007094(mitotic spindle assembly checkpoint)	03013(RNA transport)	K09291	NA	Hypothetical conserved gene	0.352722	1.45989	0	0	1.0971	0	1.84192	4.09231	3.16506	1.14375	3.12124	0	0.0375739	6.09095	0.407801	0.00158806	4.22359	8.55308
MSTRG.10502	Os03g0690600	MSTRG.10502.2;MSTRG.10502.1;MSTRG.10502.3;MSTRG.10502.4;MSTRG.10502.5;MSTRG.10502.6;MSTRG.10502.7;MSTRG.10502.8;MSTRG.10502.9;MSTRG.10502.10;MSTRG.10502.11;MSTRG.10502.12;Os03t0690600-01;Os03t0690600-03;Os03t0690600-02	GO:0003700(transcription factor activity, sequence-specific DNA binding);GO:0005634(nucleus);GO:0006355(regulation of transcription, DNA-templated);GO:0043565(sequence-specific DNA binding);GO:0043565(sequence-specific DNA binding)	04075(Plant hormone signal transduction);04075(Plant hormone signal transduction)	K14494	NA	Similar to SCARECROW-like protein	4.86692	4.71846	4.40773	4.92534	3.75842	3.98103	5.439	5.10427	4.33799	4.79844	4.71619	5.00738	3.51618	4.01426	4.67091	4.7975	4.91578	5.26594
MSTRG.10503	Os03g0691800	Os03t0691800-01	GO:0005886(plasma membrane);GO:0005975(carbohydrate metabolic process);GO:0016901(oxidoreductase activity, acting on the CH-OH group of donors, quinone or similar compound as acceptor);GO:0031225(anchored component of membrane);GO:0046658(anchored component of plasma membrane);GO:0048038(quinone binding);GO:0055114(oxidation-reduction process)	NA	NA	NA	Similar to HIPL1 protein precursor	1.50841	2.78146	2.34543	1.85263	2.50732	2.51517	42.3288	44.6356	49.7596	40.094	60.7048	47.7398	0.853388	3.1705	1.14596	45.7854	54.6587	46.5166
MSTRG.10504	Os03g0691900	Os03t0691900-00	NA	NA	NA	NA	Non-protein coding transcript	0	0	0	0	0	0	0.356571	0.198797	0.068183	0.439705	0.104254	0.000322	0	0.002776	0	0.42557	0.119464	0.328007
MSTRG.10505	Os03g0692000	Os03t0692000-00	GO:0000139(Golgi membrane);GO:0005794(Golgi apparatus);GO:0005886(plasma membrane);GO:0008375(acetylglucosaminyltransferase activity);GO:0015020(glucuronosyltransferase activity);GO:0016020(membrane);GO:0016021(integral component of membrane);GO:0016049(cell growth);GO:0016051(carbohydrate biosynthetic process)	NA	NA	NA	Glycosyl transferase%2C family 14 protein	1.4352	0.36602	0.685728	1.81096	0.904697	0.751907	3.26333	1.36372	1.69768	2.66344	1.65863	1.52777	0.881186	0.449339	0.410977	3.5204	1.76878	0.75306
MSTRG.10506	Os03g0692100	Os03t0692100-00	NA	NA	NA	NA	Hypothetical conserved gene	0.102194	0.378652	0.170153	0.21036	0.15729	0.076314	0.245337	0.303373	0.415228	0.638528	0.050676	0.623835	0	0.999953	0.000169	0.404795	0.214413	0.353635
MSTRG.10507		MSTRG.10507.1	NA	NA	NA	NA		0.64908	0.164567	0.397275	0.99245	0.410678	0.323825	1.05147	0.10573	0.726894	0.68169	0.178267	0.642156	0.701826	0.237118	0.18445	1.35466	0.732674	0.642536
MSTRG.10508		MSTRG.10508.1	NA	NA	NA	NA		1.1398	2.22256	2.42103	2.41382	1.98041	2.0306	0.464762	0.667355	0.635003	0.482937	0.594375	0.906619	2.1557	0.950981	0.845426	0.793157	0.550701	0.781705
MSTRG.10509	Os03g0692400	MSTRG.10509.2;MSTRG.10509.1;MSTRG.10509.3;MSTRG.10509.4;MSTRG.10509.5;MSTRG.10509.6;MSTRG.10509.8;MSTRG.10509.7;Os03t0692400-02;Os03t0692400-01;MSTRG.10509.11;MSTRG.10509.12;MSTRG.10509.13	GO:0003674(molecular_function);GO:0005634(nucleus);GO:0005886(plasma membrane);GO:0008150(biological_process);GO:0008150(biological_process)	NA	NA	NA	Protein of unknown function DUF966 family protein	4.21144	5.78334	9.55833	5.37608	9.75637	7.439	2.00849	2.48466	2.6149	2.78182	2.89619	3.07577	3.82072	9.54023	3.11315	2.58282	2.69132	3.18986
MSTRG.1051	Os01g0264900	MSTRG.1051.1;MSTRG.1051.3;MSTRG.1051.2	NA	NA	NA	NA		3.69444	4.42774	4.77386	3.9084	5.14395	4.71099	8.4085	8.91457	7.91516	8.70162	7.43641	8.34025	2.55399	7.29884	3.61838	8.12637	8.68926	15.6289
MSTRG.10510	Os03g0692700	Os03t0692700-01;MSTRG.10510.2;Os03t0692700-04;Os03t0692700-05;Os03t0692700-03	GO:0005576(extracellular region);GO:0005773(vacuole);GO:0008150(biological_process);GO:0008150(biological_process)	NA	NA	NA	Similar to predicted protein	18.808	14.6383	11.5157	18.9327	19.8899	9.36793	36.0738	41.278	53.3781	28.322	31.8238	27.706	11.0588	16.9019	13.6031	29.2837	25.8058	15.2255
MSTRG.10511	Os03g0693000	MSTRG.10511.1;MSTRG.10511.2;MSTRG.10511.3;Os03t0693000-01	GO:0003674(molecular_function);GO:0005634(nucleus);GO:0005886(plasma membrane)	NA	NA	NA	Similar to predicted protein	11.5747	18.6733	18.5278	13.3309	15.742	16.9189	15.8281	24.2527	23.4908	14.9185	20.2559	19.4034	10.5029	15.6014	13.7462	15.5413	20.4574	16.8566
MSTRG.10512	Os03g0693400	MSTRG.10512.1	NA	NA	NA	NA		0	0.047404	0	0	0.099428	0.025451	0.293496	0.169636	0.913335	0	0.182698	0.033678	0.081285	0	0.107554	1.14115	0.271375	0.255706
MSTRG.10513	Os03g0693400	MSTRG.10513.1;MSTRG.10513.2;Os03t0693400-01	GO:0005773(vacuole);GO:0008150(biological_process);GO:0009507(chloroplast)	NA	NA	NA	Protein of unknown function DUF538 family protein	0.942027	5.54566	4.88192	4.7145	5.55033	4.94381	8.57973	2.5209	13.7409	7.91534	11.2245	10.66	4.50511	5.93859	4.72255	11.5036	3.07726	8.73058
MSTRG.10514	Os03g0693900;Os03g0694000	Os03t0693900-00;MSTRG.10514.1;Os03t0694000-01	GO:0005618(cell wall);GO:0033609(oxalate metabolic process);GO:0046564(oxalate decarboxylase activity);GO:0046564(oxalate decarboxylase activity)	NA	NA	NA	Similar to Oxalate oxidase 1 (EC 1.2.3.4) (Germin)	1.59559	2.69502	2.0191	5.24463	2.51738	4.52915	0.0533177	0.0726012	0.0250325	0.0134306	0.012241	0	4.54839	2.42558	2.1105	0	0	0
MSTRG.10515	Os03g0694500	Os03t0694500-01	GO:0005215(transporter activity);GO:0005618(cell wall);GO:0005773(vacuole);GO:0005783(endoplasmic reticulum);GO:0005886(plasma membrane);GO:0009506(plasmodesma);GO:0016020(membrane);GO:0016021(integral component of membrane);GO:0022857(transmembrane transporter activity);GO:0055085(transmembrane transport)	NA	NA	NA	Similar to Permease 1	2.2712	5.83929	8.89099	5.37597	5.29126	9.65329	2.464	2.93988	2.4477	5.69365	5.56593	5.51523	5.79669	1.73097	3.89027	4.19029	2.79562	1.99115
MSTRG.10516	Os03g0694600	Os03t0694600-01	NA	NA	NA	NA	Hypothetical protein	0.234627	0.704958	0.840125	0.412472	0.334569	0.781627	0.794824	0.405618	0.50831	0.618173	0.73623	0.72845	0.378333	0.192374	0.543676	0.66474	0.542028	0.567537
MSTRG.10517	Os03g0694700	Os03t0694700-01	GO:0003735(structural constituent of ribosome);GO:0005739(mitochondrion);GO:0005840(ribosome);GO:0006412(translation)	03010(Ribosome)	K02970	NA	Similar to PIF-like orf1	8.52667	0.079815	1.97741	1.84968	3.41128	0	0.25974	4.51842	5.85063	0.338179	0.548336	0.034451	5.77736	0.095556	1.35574	4.71624	6.7564	10.2609
MSTRG.10518	Os03g0694800	MSTRG.10518.1;MSTRG.10518.2;Os03t0694800-01	GO:0008097(5S rRNA binding)	03010(Ribosome)	K02881	NA	Ribosomal protein L18/L5 domain containing protein	2.18661	0.605988	1.02115	3.14634	0.564665	0.418241	3.95317	0.528259	0.67435	3.63032	0.314319	0.553765	1.41062	0.828824	0.141008	4.0296	0.553289	1.46025
MSTRG.10519	Os03g0695425	Os03t0695425-01	NA	NA	NA	NA	Conserved hypothetical protein	0	0	0	15.1372	0	0	2.3382	0	0	0	0	0	0	0	0	10.0432	0	0
MSTRG.1052	Os01g0265000	Os01t0265000-00	GO:0010189(vitamin E biosynthetic process);GO:0015995(chlorophyll biosynthetic process);GO:0033385(geranylgeranyl diphosphate metabolic process);GO:0033521(phytyl diphosphate biosynthetic process);GO:0045550(geranylgeranyl reductase activity)	00860(Porphyrin and chlorophyll metabolism);00900(Terpenoid backbone biosynthesis)	K10960	EC:1.3.1.83	Aromatic-ring hydroxylase-like domain containing protein	0	0	0.468216	0	0	0	0	0	0	0	0	0	0	0	0	0	0	0
MSTRG.10520	Os03g0694900	MSTRG.10520.1;Os03t0694900-01	GO:0004832(valine-tRNA ligase activity);GO:0005829(cytosol);GO:0006438(valyl-tRNA aminoacylation)	00970(Aminoacyl-tRNA biosynthesis)	K01873	EC:6.1.1.9	Similar to Valyl-tRNA synthetase (EC 6.1.1.9) (Valine--tRNA ligase) (ValRS)	13.33	18.4966	19.2947	15.3454	19.1428	19.832	24.2703	33.4487	24.2499	27.273	27.3239	29.8191	8.97352	24.6089	12.9667	24.3429	32.803	39.3393
MSTRG.10521	Os03g0695500	MSTRG.10521.1;Os03t0695500-01	GO:0003674(molecular_function);GO:0008150(biological_process);GO:0009507(chloroplast);GO:0016021(integral component of membrane)	NA	NA	NA	Similar to predicted protein	18.1634	16.2611	17.0514	23.717	15.5602	16.0359	2.35369	1.57903	1.70008	2.40486	2.06465	1.53921	20.1084	9.8556	21.4187	2.30548	1.86302	2.41565
MSTRG.10522	Os03g0695600	MSTRG.10522.1;Os03t0695600-01;Os03t0695600-03	GO:0000502(proteasome complex);GO:0004298(threonine-type endopeptidase activity);GO:0005634(nucleus);GO:0005737(cytoplasm);GO:0005773(vacuole);GO:0005774(vacuolar membrane);GO:0005829(cytosol);GO:0005839(proteasome core complex);GO:0005886(plasma membrane);GO:0006511(ubiquitin-dependent protein catabolic process);GO:0008233(peptidase activity);GO:0048046(apoplast);GO:0051603(proteolysis involved …	03050(Proteasome);03050(Proteasome)	K02734	EC:3.4.25.1	Proteasome subunit beta type 2 (EC 3.4.25.1) (20S proteasome alpha subunit D) (20S proteasome subunit beta-4)	6.16569	6.55075	5.91481	6.35446	8.40861	7.29514	15.2191	17.9726	13.7742	39.9883	13.3116	13.0638	11.2167	10.7882	5.23316	14.1667	13.6304	55.9913
MSTRG.10523	Os03g0695700	MSTRG.10523.3;MSTRG.10523.1;MSTRG.10523.2;MSTRG.10523.4;Os03t0695700-01	GO:0005247(voltage-gated chloride channel activity);GO:0005253(anion channel activity);GO:0005622(intracellular);GO:0005802(trans-Golgi network);GO:0009826(unidimensional cell growth);GO:0010038(response to metal ion);GO:0030002(cellular anion homeostasis);GO:0034707(chloride channel complex)	NA	NA	NA	Similar to Chloride channel protein CLC-d (AtCLC-d)	16.4882	17.0608	17.0555	17.0756	15.1836	15.3359	23.5668	26.7319	24.5507	23.3619	23.7545	22.446	12.5313	15.9479	18.0189	24.0961	21.9573	26.984
MSTRG.10524	Os03g0696000	Os03t0696000-01;MSTRG.10524.2	GO:0003674(molecular_function);GO:0005634(nucleus);GO:0008150(biological_process);GO:0016021(integral component of membrane)	NA	NA	NA	Harpin-induced 1 domain containing protein	2.2287	2.18267	1.53846	3.61661	1.57304	1.90573	8.25331	2.52367	4.13152	5.86347	4.60902	3.94231	1.91519	1.73241	1.14211	5.91707	2.70824	2.81615
MSTRG.10525	Os03g0697200	MSTRG.10525.1;Os03t0697200-00	GO:0005634(nucleus);GO:0005829(cytosol);GO:0009691(cytokinin biosynthetic process);GO:0016799(hydrolase activity, hydrolyzing N-glycosyl compounds)	NA	NA	NA	Similar to carboxy-lyase	0.966635	2.61436	1.55254	1.50625	3.50571	2.0893	1.0119	0.807359	1.23041	0.813575	0.713593	0.574865	1.19144	10.4404	0.331733	0.549595	0.675265	0.806496
MSTRG.10526	Os03g0696850	Os03t0696850-00	NA	NA	NA	NA	Non-protein coding transcript	0	0.056626	0.07331	0	0.203805	0	0	0.068501	0	0.088485	0	0	0	0.30939	0	0	0.021798	0
MSTRG.10527	Os03g0696300	MSTRG.10527.1;MSTRG.10527.2;MSTRG.10527.3;MSTRG.10527.4;Os03t0696300-01;Os03t0696300-02	GO:0003677(DNA binding);GO:0003700(transcription factor activity, sequence-specific DNA binding);GO:0005634(nucleus);GO:0006351(transcription, DNA-templated);GO:0006355(regulation of transcription, DNA-templated);GO:0009555(pollen development);GO:0009793(embryo development ending in seed dormancy);GO:0010262(somatic embryogenesis);GO:0016602(CCAAT-binding factor complex);GO:0045892(negative regul…	00970(Aminoacyl-tRNA biosynthesis);00970(Aminoacyl-tRNA biosynthesis)	K01883	EC:6.1.1.16	Similar to nuclear transcription factor Y subunit A-1	15.4585	12.7649	9.43321	16.1362	10.0855	8.37076	17.0388	12.0948	11.8449	16.8077	12.3946	8.44927	13.4298	10.1061	8.5443	14.1503	13.9385	14.4884
MSTRG.10528	Os03g0697833	MSTRG.10528.1;Os03t0697833-00	NA	NA	NA	NA	Conserved hypothetical protein	1.12113	1.54875	1.04232	1.01004	1.06024	1.41515	1.57946	1.64659	1.51826	0.363172	1.63066	1.41535	0.727474	1.60226	1.06478	1.61874	1.88906	2.3431
MSTRG.1053	Os01g0265100	MSTRG.1053.1;MSTRG.1053.2;MSTRG.1053.3;Os01t0265100-01	GO:0005886(plasma membrane);GO:0006810(transport);GO:0022857(transmembrane transporter activity)	04144(Endocytosis)	K07937	NA	Similar to ADP-ribosylation factor	21.7589	47.7117	52.2345	36.5034	52.0772	45.8244	50.9956	57.1492	68.8675	64.2053	52.5386	66.7099	30.9958	33.2797	17.866	56.0361	60.7676	77.7647
MSTRG.10530	Os03g0698350	MSTRG.10530.1;MSTRG.10530.3	NA	NA	NA	NA		2.92726	2.95534	3.14405	3.10365	3.5229	2.90072	4.4717	4.44945	3.79535	4.64069	3.71329	3.89886	2.44954	2.75904	2.80118	3.58554	4.37989	4.87217
MSTRG.10531	Os03g0698500	Os03t0698500-02;MSTRG.10531.2;MSTRG.10531.3;Os03t0698500-01	GO:0003674(molecular_function);GO:0005634(nucleus);GO:0008150(biological_process);GO:0046872(metal ion binding);GO:0046872(metal ion binding)	NA	NA	NA	Similar to Yippee-like protein 3	5.04968	4.65616	4.61475	5.21487	3.85909	5.08344	7.42781	6.63493	7.83207	6.30005	6.47382	6.58778	3.09056	3.87857	4.56425	8.09448	7.42514	6.30817
MSTRG.10532	Os03g0698800	MSTRG.10532.1;Os03t0698800-01	GO:0003676(nucleic acid binding);GO:0003677(DNA binding);GO:0003700(transcription factor activity, sequence-specific DNA binding);GO:0005634(nucleus);GO:0005737(cytoplasm);GO:0006355(regulation of transcription, DNA-templated);GO:0046872(metal ion binding)	NA	NA	NA	Ankyrin domain containing protein	9.3367	0.0115081	13.4451	10.9884	14.1958	6.76829	32.0373	39.2217	29.8832	31.5491	30.634	36.3637	6.42158	15.8586	11.4934	33.69	33.1241	30.9027
MSTRG.10533	Os03g0698900	MSTRG.10533.1;MSTRG.10533.2;Os03t0698900-02;Os03t0698900-01	GO:0003824(catalytic activity);GO:0005634(nucleus);GO:0005783(endoplasmic reticulum);GO:0005794(Golgi apparatus);GO:0006672(ceramide metabolic process);GO:0009651(response to salt stress);GO:0009814(defense response, incompatible interaction);GO:0016020(membrane);GO:0016021(integral component of membrane);GO:0016811(hydrolase activity, acting on carbon-nitrogen (but not peptide) bonds, in linear …	00600(Sphingolipid metabolism);00600(Sphingolipid metabolism)	K04711	EC:3.5.1.-	Alkaline phytoceramidase family protein	9.01473	6.21949	6.89276	9.61591	6.13869	6.111	18.9607	12.4484	10.6613	16.7274	11.1078	10.8355	2.72563	8.35648	4.50815	8.57292	11.8562	14.2165
MSTRG.10534	Os03g0699100	MSTRG.10534.1;Os03t0699100-01	GO:0000166(nucleotide binding);GO:0005634(nucleus);GO:0008150(biological_process);GO:0080008(Cul4-RING E3 ubiquitin ligase complex)	NA	NA	NA	WD40 repeat-like domain containing protein	0.103551	0.765266	0.111954	0.487389	0.487039	0.663687	1.14351	1.48338	1.0281	2.21035	1.06575	0.969001	0.04947	2.36527	0.263652	1.45014	1.43842	2.71839
MSTRG.10535	Os03g0699600	MSTRG.10535.1;Os03t0699600-01	GO:0003674(molecular_function);GO:0016567(protein ubiquitination);GO:0016998(cell wall macromolecule catabolic process)	NA	NA	NA	Cyclin-like F-box domain containing protein	9.62803	7.6557	5.49074	8.31906	5.00629	6.17788	9.40022	8.55858	6.85511	8.07221	9.57667	6.53042	3.94278	7.93988	9.94752	10.5095	7.82015	7.34372
MSTRG.10536	Os03g0699200	Os03t0699200-01;MSTRG.10536.2	GO:0000463(maturation of LSU-rRNA from tricistronic rRNA transcript (SSU-rRNA, 5.8S rRNA, LSU-rRNA));GO:0003723(RNA binding);GO:0070545(PeBoW complex)	NA	NA	NA	BRCT domain containing protein	13.9946	23.2385	20.1773	15.701	22.2178	22.7738	37.5266	46.9342	34.9397	37.9644	39.9714	44.4667	8.53278	33.5385	14.0765	32.5233	51.4896	81.3317
MSTRG.10537	Os03g0699300	MSTRG.10537.1;Os03t0699300-01	GO:0004019(adenylosuccinate synthase activity);GO:0005737(cytoplasm);GO:0044208('de novo' AMP biosynthetic process);GO:0046040(IMP metabolic process)	00230(Purine metabolism);00250(Alanine, aspartate and glutamate metabolism)	K01939	EC:6.3.4.4	Similar to Adenylosuccinate synthetase%2C chloroplast precursor (EC 6.3.4.4) (IMP-- aspartate ligase) (AdSS) (AMPSase)	12.3874	17.1918	17.4295	15.6532	19.3995	15.6853	1.39458	2.41665	1.56941	1.74192	1.88511	2.57071	7.95899	14.2447	8.85039	1.02906	3.02653	3.34469
MSTRG.10538	Os03g0699400	MSTRG.10538.1;Os03t0699400-01	GO:0004596(peptide alpha-N-acetyltransferase activity);GO:0017196(N-terminal peptidyl-methionine acetylation);GO:0031416(NatB complex)	NA	NA	NA	Silencing group B protein	5.99301	6.48416	9.41988	10.9768	7.19525	6.77495	11.2788	8.62697	11.9764	11.0433	8.79244	10.9702	7.55075	10.01	4.69554	11.5265	10.0045	14.6107
MSTRG.10539	Os03g0699800;Os03g0699700;Os03g0699750	MSTRG.10539.1;MSTRG.10539.2;MSTRG.10539.3;MSTRG.10539.4;MSTRG.10539.5;MSTRG.10539.6;Os03t0699750-00;MSTRG.10539.7;MSTRG.10539.9;MSTRG.10539.10;Os03t0699800-01	NA	NA	NA	NA	Non-protein coding transcript;Conserved hypothetical protein	0.263343	0.135617	0.0630224	0.0763039	0.121958	0.0973355	6.62848	10.8733	11.0805	8.13392	9.23711	7.56586	0.0404668	0.245956	0.0311452	4.63036	10.718	1.23129
MSTRG.1054	Os01g0265200	Os01t0265200-01;MSTRG.1054.2	GO:0003735(structural constituent of ribosome);GO:0006412(translation)	NA	NA	NA	Mitochondrial carrier protein%2C Early leaf developmen	21.4859	27.9851	34.2415	17.2777	31.6031	21.813	14.0221	9.95119	12.4626	8.71241	14.7335	15.3892	18.4228	17.4673	14.2697	14.4613	9.48333	20.115
MSTRG.10540	Os03g0699700	Os03t0699700-01	GO:0002215(defense response to nematode);GO:0050832(defense response to fungus)	00591(Linoleic acid metabolism)	K15718	EC:1.13.11.58	9-lipoxigenase	0.692545	0.65716	0.49497	0.579325	0.351089	0.416802	27.1365	35.4255	20.2449	29.8064	28.8629	23.5048	0.343682	0.452428	0.279988	31.3044	25.088	49.1371
MSTRG.10541	Os03g0700400	MSTRG.10541.1	NA	NA	NA	NA		0.367884	0.522869	0.338664	0.317729	0.486941	0.442968	13.4243	9.32703	7.46621	7.72036	7.12959	5.73425	0.348816	0.534193	0.42923	13.1681	9.82288	3.55653
MSTRG.10543	Os03g0700700	Os03t0700700-01;Os03t0700700-02;Os03t0700700-03;Os03t0700700-04	GO:0002215(defense response to nematode);GO:0050832(defense response to fungus);GO:0050832(defense response to fungus)	00591(Linoleic acid metabolism);00591(Linoleic acid metabolism)	K15718	EC:1.13.11.58	Similar to Lipoxygenase	7.59193	10.6973	9.71321	9.96486	11.327	12.0195	18.9602	20.0943	21.1223	29.0481	19.4076	22.1585	6.55037	13.4537	6.59798	30.7734	23.4204	16.6166
MSTRG.10545	Os03g0700800	MSTRG.10545.1;MSTRG.10545.2;MSTRG.10545.3;Os03t0700800-02;Os03t0700800-01;Os03t0700800-03	GO:0001736(establishment of planar polarity);GO:0001944(vasculature development);GO:0002237(response to molecule of bacterial origin);GO:0005215(transporter activity);GO:0005515(protein binding);GO:0005634(nucleus);GO:0005789(endoplasmic reticulum membrane);GO:0005886(plasma membrane);GO:0006970(response to osmotic stress);GO:0006979(response to oxidative stress);GO:0008219(cell death);GO:0009408…	04075(Plant hormone signal transduction);04075(Plant hormone signal transduction)	K14513	NA	Similar to Ethylene insensitive 2	5.45744	6.23905	6.50409	6.8607	5.81626	6.64891	6.32499	6.58498	5.73191	6.55971	6.60035	7.43704	3.38205	7.18289	6.07983	7.58283	8.02327	7.89904
MSTRG.10546	Os03g0701000	MSTRG.10546.1;Os03t0701000-01;Os03t0701000-02	GO:0000059(protein import into nucleus, docking);GO:0000060(protein import into nucleus, translocation);GO:0005737(cytoplasm);GO:0006607(NLS-bearing protein import into nucleus);GO:0006610(ribosomal protein import into nucleus);GO:0008139(nuclear localization sequence binding);GO:0008565(protein transporter activity);GO:0031965(nuclear membrane);GO:0034399(nuclear periphery);GO:0034399(nuclear pe…	NA	NA	NA	Similar to cDNA clone:J013135O16%2C full insert sequence	13.2367	13.5853	16.2999	14.9986	14.9342	15.8789	10.9884	12.8891	11.4185	13.3827	13.4698	14.7397	9.26911	17.7785	13.565	10.7622	13.4135	13.8256
MSTRG.10547	Os03g0701200	MSTRG.10547.1;MSTRG.10547.2;Os03t0701200-01	GO:0016787(hydrolase activity)	00760(Nicotinate and nicotinamide metabolism)	K18551	EC:3.1.3.-	Similar to Sugar-starvation induced protein (Fragment)	7.25016	11.5273	8.45119	6.45509	9.93322	10.4434	12.2299	18.206	20.5653	11.9992	18.344	19.0406	6.14011	10.1797	11.8419	21.8636	13.8437	11.8265
MSTRG.10548	Os03g0701300	Os03t0701300-00	GO:0003674(molecular_function);GO:0008150(biological_process);GO:0009507(chloroplast);GO:0016020(membrane);GO:0016021(integral component of membrane)	NA	NA	NA	Similar to predicted protein	5.49908	1.83414	1.42996	4.93546	1.28087	1.57124	0.855477	0.434433	0.272422	1.35393	0.473353	0.286135	3.72095	1.43007	2.82451	0.996657	0.68395	0.521508
MSTRG.10549	Os03g0701550	Os03t0701550-01	NA	NA	NA	NA	Non-protein coding transcript	0.812891	0	0	0	0	0	2.18775	0	0	0	0	1.80812	0	0	0	3.71083	0	0
MSTRG.1055	Os01g0265800	MSTRG.1055.1	NA	NA	NA	NA		1.85345	0.796215	1.43355	1.07089	0.620576	0.750073	1.00217	0.285255	0	1.27429	0.531312	0.300601	0.910627	0.938292	1.43415	0.980798	0	0.775003
MSTRG.10550	Os03g0701400	Os03t0701400-01;MSTRG.10550.2;MSTRG.10550.3;Os03t0701400-02	GO:0003674(molecular_function);GO:0005739(mitochondrion);GO:0010182(sugar mediated signaling pathway);GO:0080156(mitochondrial mRNA modification);GO:0080156(mitochondrial mRNA modification)	00500(Starch and sucrose metabolism);00500(Starch and sucrose metabolism)	K01176	EC:3.2.1.1	Conserved hypothetical protein	1.23327	1.11127	1.33026	1.3324	0.821773	0.426714	2.3361	1.50046	1.25128	0.519567	1.27494	1.97764	0.959061	0.577638	1.44545	1.69027	1.1952	1.38643
MSTRG.10551	Os03g0701500	Os03t0701500-01	GO:0003674(molecular_function);GO:0008150(biological_process);GO:0016021(integral component of membrane)	00062(Fatty acid elongation)	K10249	EC:2.3.1.199	GNS1/SUR4 membrane protein family protein	0	0	0	0	12.4762	0	0	0	0	3.48447	0	0	0	0	4.89755	0	0	0
MSTRG.10552	Os03g0701600	MSTRG.10552.1;Os03t0701600-01	GO:0003674(molecular_function);GO:0008150(biological_process)	03022(Basal transcription factors);03420(Nucleotide excision repair)	K03143	NA	Conserved hypothetical protein	14.6791	16.7872	14.9086	16.6224	13.6002	15.4247	27.4912	36.6596	43.2353	20.7729	35.0684	29.5776	13.26	13.5479	15.3663	28.473	28.2682	18.4501
MSTRG.10553	Os03g0701700	Os03t0701700-02;Os03t0701700-01	GO:0005783(endoplasmic reticulum);GO:0010105(negative regulation of ethylene-activated signaling pathway);GO:0010105(negative regulation of ethylene-activated signaling pathway)	04075(Plant hormone signal transduction);04075(Plant hormone signal transduction)	K14509	EC:2.7.13.-	Similar to Ethylene receptor	19.8364	33.4473	30.8586	20.7497	34.2307	36.6009	38.9633	57.3321	49.1604	40.9942	46.0238	50.2078	14.5517	28.6352	23.8042	38.2814	49.3321	46.4585
MSTRG.10554	Os03g0701750	Os03t0701750-00	NA	NA	NA	NA	Hypothetical protein	0.082042	0.057476	0.041828	0.063515	0.039591	0.118798	0.23903	0.083875	0.059895	0.041436	0.443875	0.241244	0.037566	0.07787	0.111361	0.060493	0.195079	0
MSTRG.10555	Os03g0701800	MSTRG.10555.1;MSTRG.10555.2;MSTRG.10555.3;Os03t0701800-01;Os03t0701800-02	GO:0005524(ATP binding);GO:0005634(nucleus);GO:0005886(plasma membrane);GO:0016308(1-phosphatidylinositol-4-phosphate 5-kinase activity);GO:0016308(1-phosphatidylinositol-4-phosphate 5-kinase activity)	00562(Inositol phosphate metabolism);04070(Phosphatidylinositol signaling system);04144(Endocytosis);04144(Endocytosis)	K00889	EC:2.7.1.68	Similar to Isoform 2 of Phosphatidylinositol-4-phosphate 5-kinase 1	15.0217	17.0045	15.8124	15.3143	14.0244	17.1062	16.0733	17.6014	12.7219	14.9219	13.2226	15.2219	11.3637	13.7452	11.4374	15.4955	15.756	17.4336
MSTRG.10556	Os03g0701900	MSTRG.10556.1;MSTRG.10556.2;MSTRG.10556.3;Os03t0701900-01	NA	03013(RNA transport);03015(mRNA surveillance pathway)	K13114	NA	Similar to Pinin/SDK/memA/ protein conserved region containing protein	15.3721	9.81354	9.36501	15.8858	6.89433	9.03932	24.2638	13.3545	10.0058	20.5326	13.4485	13.1012	9.31504	11.8772	7.67932	24.9132	16.3826	22.5732
MSTRG.10557	Os03g0702000	MSTRG.10557.1;Os03t0702000-01;Os03t0702000-03;Os03t0702000-02	GO:0009813(flavonoid biosynthetic process);GO:0043231(intracellular membrane-bounded organelle);GO:0052696(flavonoid glucuronidation);GO:0080043(quercetin 3-O-glucosyltransferase activity);GO:0080044(quercetin 7-O-glucosyltransferase activity);GO:0080044(quercetin 7-O-glucosyltransferase activity)	00942(Anthocyanin biosynthesis);00942(Anthocyanin biosynthesis)	K12937	EC:2.4.1.254	UDP-glucuronosyl/UDP-glucosyltransferase family protein	0.0705427	0.226344	0.218428	0.163456	0.143481	0.374665	3.30966	2.51305	0.554645	2.34139	2.37465	2.0425	0.201074	0.17219	0.0709888	1.43392	0.680412	1.5805
MSTRG.10558	Os03g0702100	Os03t0702100-01	NA	NA	NA	NA	Hypothetical protein	0	0	0	0	0	0	0	0.215695	0.226814	0.306322	0.220013	0	0.082528	0	0	0.537841	0	0
MSTRG.10559	Os03g0702700	Os03t0702700-01;MSTRG.10559.3;MSTRG.10559.2;Os03t0702700-02;Os03t0702700-03	GO:0005794(Golgi apparatus);GO:0005886(plasma membrane);GO:0008514(organic anion transmembrane transporter activity);GO:0008643(carbohydrate transport);GO:0016021(integral component of membrane);GO:0016021(integral component of membrane)	NA	NA	NA	Similar to organic anion transporter	3.82523	6.52586	8.45693	3.77806	7.00083	7.8253	9.07403	12.0758	10.5956	9.3119	8.14354	8.82089	3.33601	9.88838	4.45993	7.84463	8.54981	13.4011
MSTRG.1056	Os01g0265700	Os01t0265700-01	GO:0003674(molecular_function);GO:0005634(nucleus);GO:0008150(biological_process)	NA	NA	NA	Conserved hypothetical protein	2.34365	4.6952	3.6171	2.51193	4.64618	2.5347	3.9779	2.59801	2.74169	3.64288	2.37656	4.43734	1.63689	5.85671	2.34638	2.48552	2.82812	3.0644
MSTRG.10560	Os03g0702800	Os03t0702800-01;MSTRG.10560.2;MSTRG.10560.3;MSTRG.10560.4;MSTRG.10560.5	GO:0003747(translation release factor activity);GO:0005737(cytoplasm);GO:0006415(translational termination);GO:0016149(translation release factor activity, codon specific);GO:0040008(regulation of growth)	03015(mRNA surveillance pathway)	K03265	NA	Similar to Eukaryotic peptide chain release factor subunit 1 (eRF1) (Eukaryotic release factor 1) (TB3-1) (Cl1 protein)	5.51497	11.7382	11.1338	5.94521	9.98324	10.7092	14.8227	24.0498	21.0591	13.6	21.4004	21.3018	3.72442	13.6113	1.7671	13.7116	22.4609	24.4414
MSTRG.10561	Os03g0702900	Os03t0702900-00	NA	NA	NA	NA	Conserved hypothetical protein	0	0	0	0	0	0	0	0.076953	0.132373	0	0	0	0	0.030444	0	0	0	0
MSTRG.10562	Os03g0703000	MSTRG.10562.1;Os03t0703000-01;Os03t0703000-03	GO:0004565(beta-galactosidase activity);GO:0004567(beta-mannosidase activity);GO:0008422(beta-glucosidase activity);GO:0033907(beta-D-fucosidase activity);GO:0042803(protein homodimerization activity);GO:0042973(glucan endo-1,3-beta-D-glucosidase activity);GO:0047668(amygdalin beta-glucosidase activity);GO:0047701(beta-L-arabinosidase activity);GO:0050224(prunasin beta-glucosidase activity);GO:00…	00500(Starch and sucrose metabolism);00460(Cyanoamino acid metabolism);00940(Phenylpropanoid biosynthesis);00940(Phenylpropanoid biosynthesis)	K05350	EC:3.2.1.21	Similar to Beta-glucosidase	21.7695	29.5499	40.3334	25.5265	37.1389	33.3444	25.6969	22.8637	21.6093	25.7904	18.7586	23.3787	22.9581	39.8885	11.7663	22.308	24.0575	34.401
MSTRG.10563	Os03g0703100	Os03t0703100-03;Os03t0703100-01;Os03t0703100-02	GO:0008422(beta-glucosidase activity);GO:1901657(glycosyl compound metabolic process);GO:0004338(glucan exo-1,3-beta-glucosidase activity);GO:0004565(beta-galactosidase activity);GO:0004567(beta-mannosidase activity);GO:0033907(beta-D-fucosidase activity);GO:0047701(beta-L-arabinosidase activity);GO:0080079(cellobiose glucosidase activity);GO:0080083(beta-gentiobiose beta-glucosidase activity);GO…	00500(Starch and sucrose metabolism);00460(Cyanoamino acid metabolism);00940(Phenylpropanoid biosynthesis);00940(Phenylpropanoid biosynthesis)	K05350	EC:3.2.1.21	Similar to beta-glucosidase	6.95779	16.9918	23.2236	10.6806	27.0854	21.8318	14.0505	25.0569	16.331	19.8899	16.2692	19.5091	9.53166	44.332	6.19573	10.0228	26.133	52.7423
MSTRG.10564	Os03g0703200	MSTRG.10564.1;MSTRG.10564.2;Os03t0703200-01	GO:0004674(protein serine/threonine kinase activity);GO:0005524(ATP binding);GO:0005886(plasma membrane);GO:0006468(protein phosphorylation);GO:0016021(integral component of membrane);GO:0016301(kinase activity)	04075(Plant hormone signal transduction);04626(Plant-pathogen interaction)	K13416	EC:2.7.10.1 2.7.11.1	Similar to leucine-rich repeat family protein	12.1145	13.8564	15.6885	12.2402	13.0613	13.9362	28.4679	36.2158	35.1669	26.9763	38.1253	35.8051	8.23533	11.652	12.1032	35.4647	35.0429	27.5572
MSTRG.10565	Os03g0703300	Os03t0703300-02;Os03t0703300-01	NA	04626(Plant-pathogen interaction);04626(Plant-pathogen interaction)	K13414	EC:2.7.11.25	Hypothetical conserved gene	60.8477	61.5292	78.967	49.7121	52.3717	56.0211	3.38643	4.86783	3.931	3.72245	5.61326	6.2402	49.5411	52.5558	95.1574	4.84399	6.31121	7.52248
MSTRG.10566	Os03g0703400	MSTRG.10566.1;MSTRG.10566.2;Os03t0703400-01	GO:0004702(receptor signaling protein serine/threonine kinase activity);GO:0005737(cytoplasm)	04626(Plant-pathogen interaction)	K13414	EC:2.7.11.25	Similar to MAP3K beta 3 protein kinase (EC 2.7.1.37) (Fragment)	6.7115	6.43967	8.15167	6.94798	5.74502	7.19803	6.41348	9.76889	8.81052	6.99309	9.09598	8.40378	4.3764	7.56093	7.11117	8.77972	8.21815	7.92037
MSTRG.10567	Os03g0703900	Os03t0703900-01	GO:0005783(endoplasmic reticulum);GO:0005789(endoplasmic reticulum membrane);GO:0008150(biological_process);GO:0016021(integral component of membrane)	NA	NA	NA	SNARE associated Golgi protein domain containing protein	2.93037	3.98163	3.49606	3.17219	4.1316	3.27304	6.49403	8.99352	8.68992	6.35211	7.47309	7.46189	1.67125	4.09585	2.99993	8.68898	8.24678	9.61215
MSTRG.10568	Os03g0704000	Os03t0704000-00	GO:0005829(cytosol);GO:0006412(translation);GO:0015935(small ribosomal subunit);GO:0042254(ribosome biogenesis)	03010(Ribosome)	K02952	NA	Similar to 30S ribosomal protein S13	98.1986	101.301	105.013	131.117	116.181	109.727	3.06607	3.40501	3.62739	2.7972	4.45536	4.00683	75.0672	65.9216	60.7055	3.75793	3.62841	3.74678
MSTRG.10569	Os03g0704100	Os03t0704100-01	GO:0005198(structural molecule activity);GO:0008150(biological_process);GO:0009507(chloroplast);GO:0009534(chloroplast thylakoid);GO:0009535(chloroplast thylakoid membrane);GO:0010287(plastoglobule)	NA	NA	NA	Similar to structural molecule	102.239	104.689	100.951	87.721	97.0535	97.495	2.3773	2.91959	2.6709	2.00691	3.79382	3.0193	87.584	61.7994	170.112	2.98745	2.03153	3.82262
MSTRG.1057	Os01g0265800	Os01t0265800-01;Os01t0265800-02	GO:0000166(nucleotide binding);GO:0003723(RNA binding);GO:0005515(protein binding);GO:0005634(nucleus);GO:0005737(cytoplasm);GO:0005829(cytosol);GO:0006952(defense response);GO:0008219(cell death);GO:0009693(ethylene biosynthetic process);GO:0009738(abscisic acid-activated signaling pathway);GO:0010150(leaf senescence);GO:0017091(AU-rich element binding);GO:0048255(mRNA stabilization);GO:0048255(…	03040(Spliceosome);03040(Spliceosome)	K12741	NA	RNA-binding region RNP-1 (RNA recognition motif) domain containing protein	29.7455	30.9479	32.0913	31.1843	34.319	32.2253	38.7444	36.9365	34.9728	40.3368	37.6854	36.7663	26.0247	33.6528	29.5738	34.3383	38.0906	41.3674
MSTRG.10570	Os03g0704200	MSTRG.10570.1;MSTRG.10570.2;Os03t0704200-01	GO:0005634(nucleus);GO:0005694(chromosome);GO:0008150(biological_process);GO:0018024(histone-lysine N-methyltransferase activity);GO:0046872(metal ion binding)	NA	NA	NA	Zinc finger%2C MYND-type domain containing protein	1.30612	1.82054	1.87337	1.66725	1.72437	1.75454	1.97582	1.85481	1.63091	1.83915	1.39904	1.82902	0.939871	2.20756	0.965961	1.75459	2.02377	2.84502
MSTRG.10571	Os03g0704400	MSTRG.10571.1;Os03t0704400-01	GO:0004674(protein serine/threonine kinase activity);GO:0004712(protein serine/threonine/tyrosine kinase activity);GO:0005524(ATP binding);GO:0005634(nucleus);GO:0007093(mitotic cell cycle checkpoint);GO:0016301(kinase activity);GO:0046777(protein autophosphorylation);GO:0051304(chromosome separation)	04626(Plant-pathogen interaction)	K13414	EC:2.7.11.25	Serine/threonine protein kinase domain containing protein	0.677515	1.23464	0.89668	1.05458	1.23528	1.25882	1.72706	2.52664	1.91751	2.87965	2.07115	2.53581	0.263266	3.25106	0.511438	2.05214	2.56513	4.43888
MSTRG.10572	Os03g0704700	Os03t0704700-01;MSTRG.10572.2;MSTRG.10572.3	GO:0005634(nucleus);GO:0006869(lipid transport);GO:0007165(signal transduction);GO:0008142(oxysterol binding);GO:0008202(steroid metabolic process);GO:0008289(lipid binding);GO:0035091(phosphatidylinositol binding)	NA	NA	NA	Similar to Oxysterol-binding protein%2C expressed	7.27536	10.7829	12.9399	10.0847	12.3956	11.7851	21.2041	25.0204	28.385	19.8026	27.4317	27.452	7.36241	12.1256	8.788	22.1565	25.3034	21.6077
MSTRG.10573	Os03g0704901	Os03t0704901-01	NA	NA	NA	NA	Non-protein coding transcript	0	0.323112	0.472076	0.519186	0.299782	0.284405	0.728901	0.868325	0.689237	0.595497	0.4027	0.373093	0.233339	0.377957	0	0	0.563746	0
MSTRG.10574	Os03g0705300	Os03t0705300-02;Os03t0705300-01	GO:0003785(actin monomer binding);GO:0005524(ATP binding);GO:0005634(nucleus);GO:0005886(plasma membrane);GO:0016307(phosphatidylinositol phosphate kinase activity);GO:0016308(1-phosphatidylinositol-4-phosphate 5-kinase activity);GO:0046854(phosphatidylinositol phosphorylation);GO:0051015(actin filament binding);GO:0051015(actin filament binding)	00562(Inositol phosphate metabolism);04070(Phosphatidylinositol signaling system);04144(Endocytosis);04144(Endocytosis)	K00889	EC:2.7.1.68	Phosphatidylinositol-4-phosphate 5-kinase%2C core domain containing protein	3.95026	6.72743	8.15271	5.57017	7.04067	7.00966	5.36094	8.78704	7.74238	6.11097	7.68897	7.81318	3.26013	8.60595	3.97582	5.29405	9.46855	11.2261
MSTRG.10575	Os03g0705433	MSTRG.10575.1	NA	NA	NA	NA		0.317087	0.058303	0.184332	0.428013	0.060371	0.110981	2.42955	0.573293	1.13358	2.71914	0.990024	0.963706	0.135902	0.168106	0.187603	2.52947	0.561268	0.586866
MSTRG.10576	Os03g0705800	MSTRG.10576.1	NA	NA	NA	NA		3.87497	4.65497	4.86259	7.18971	7.22463	6.24223	6.86818	3.57188	5.32856	9.10888	6.46673	6.5138	4.45579	9.53265	4.90692	6.38227	4.4562	4.5346
MSTRG.10577		MSTRG.10577.1	NA	NA	NA	NA		0	0	0	0	0	0	0	0	0	1.49336	0	0.491352	0	0	0	1.0252	0	0
MSTRG.10578		MSTRG.10578.1	NA	NA	NA	NA		0	0	0	0	0	0	0.627501	1.12066	0.935316	0.363574	0.800767	0.891188	0	0	0	0.565876	0.689041	0.430885
MSTRG.10579	Os03g0706900	MSTRG.10579.1;Os03t0706900-01	GO:0004842(ubiquitin-protein transferase activity);GO:0005737(cytoplasm);GO:0009966(regulation of signal transduction)	NA	NA	NA	Zinc finger%2C RING-type domain containing protein	13.1988	16.0085	17.2844	13.9753	14.5504	16.285	22.0451	30.6127	29.508	18.038	27.3195	29.3864	9.31487	12.269	12.4708	22.5192	25.251	16.4336
MSTRG.1058	Os01g0266100	Os01t0266100-01	GO:0000209(protein polyubiquitination);GO:0042787(protein ubiquitination involved in ubiquitin-dependent protein catabolic process);GO:0043161(proteasome-mediated ubiquitin-dependent protein catabolic process);GO:0061630(ubiquitin protein ligase activity)	NA	NA	NA	Similar to RING finger family protein	4.0674	0	0	4.49564	0	0.368898	0	0	0	0	0	0	3.37925	0	0	0	0.225967	0
MSTRG.10581	Os03g0707900	MSTRG.10581.1;MSTRG.10581.2;Os03t0707900-01	GO:0009507(chloroplast);GO:0009536(plastid);GO:0009941(chloroplast envelope);GO:0015031(protein transport);GO:0016884(carbon-nitrogen ligase activity, with glutamine as amido-N-donor);GO:0031359(integral component of chloroplast outer membrane)	03008(Ribosome biogenesis in eukaryotes);04712(Circadian rhythm - plant)	K03115	NA	Similar to Toc64	8.96528	11.2495	13.4574	10.4315	12.0867	12.3851	8.67113	13.3117	11.4189	7.75588	10.8491	12.3676	6.67663	11.0951	8.68223	8.88433	12.3126	12.6989
MSTRG.10582	Os03g0707200	MSTRG.10582.1;Os03t0707200-00	NA	NA	NA	NA	Similar to Integral membrane protein DUF6 containing protein%2C expressed	17.0601	17.0154	15.183	17.4507	15.0982	18.7205	4.48813	5.94918	5.33214	3.24799	3.47008	3.26668	13.5474	15.3144	26.3677	4.3227	4.53567	4.36882
MSTRG.10583	Os03g0707300	MSTRG.10583.1;MSTRG.10583.2;MSTRG.10583.4;MSTRG.10583.3;MSTRG.10583.5;MSTRG.10583.6;MSTRG.10583.7;MSTRG.10583.8;Os03t0707300-01;MSTRG.10583.10;MSTRG.10583.11	GO:0005634(nucleus);GO:0005886(plasma membrane)	NA	NA	NA	Conserved hypothetical protein	10.3135	9.31598	10.9871	10.4936	9.23808	9.66839	16.415	17.7347	15.4214	15.8794	16.4107	15.6926	7.13983	11.0614	8.85918	18.6567	18.7867	20.3427
MSTRG.10584	Os03g0708000	MSTRG.10584.1;MSTRG.10584.2;Os03t0708000-01	GO:0004623(phospholipase A2 activity)	00564(Glycerophospholipid metabolism);00565(Ether lipid metabolism);00590(Arachidonic acid metabolism);00591(Linoleic acid metabolism);00592(alpha-Linolenic acid metabolism)	K01047	EC:3.1.1.4	Phospholipase A2 family protein	3.81803	9.75848	4.89472	4.09864	11.8965	9.72019	31.6465	24.2038	16.2066	25.5612	13.0334	16.4454	9.50234	4.50736	1.8698	19.3346	18.9591	8.27399
MSTRG.10585	Os03g0708100	Os03t0708100-01;Os03t0708100-02	GO:0005886(plasma membrane);GO:0006631(fatty acid metabolic process);GO:0031418(L-ascorbic acid binding);GO:0046872(metal ion binding);GO:0048244(phytanoyl-CoA dioxygenase activity);GO:0055114(oxidation-reduction process);GO:0055114(oxidation-reduction process)	04146(Peroxisome);04146(Peroxisome)	K00477	EC:1.14.11.18	Similar to phytanoyl-CoA dioxygenase (PhyH) family protein	10.4429	11.4015	12.1982	13.4097	11.9632	13.6592	34.754	36.8854	39.9648	29.4364	33.2608	31.4031	10.0651	13.2803	10.7395	33.4238	28.8471	13.1048
MSTRG.10586	Os03g0708400	Os03t0708400-01	GO:0005737(cytoplasm);GO:0005739(mitochondrion);GO:0005773(vacuole);GO:0005774(vacuolar membrane);GO:0005783(endoplasmic reticulum);GO:0005794(Golgi apparatus);GO:0005886(plasma membrane);GO:0006629(lipid metabolic process);GO:0009506(plasmodesma);GO:0009507(chloroplast);GO:0016021(integral component of membrane);GO:0016627(oxidoreductase activity, acting on the CH-CH group of donors)	NA	NA	NA	Protein of unknown function DUF1295 family protein	49.8145	79.9744	90.4898	55.4108	85.0214	78.9043	29.6008	43.0529	43.1748	22.4526	43.3704	42.8035	55.5026	59.4054	70.2683	30.563	38.3854	29.8077
MSTRG.10587	Os03g0708500;Os03g0708600	MSTRG.10587.1;MSTRG.10587.2;Os03t0708500-00;MSTRG.10587.4;Os03t0708600-02;Os03t0708600-01	GO:0003755(peptidyl-prolyl cis-trans isomerase activity);GO:0005528(FK506 binding);GO:0005789(endoplasmic reticulum membrane);GO:0061077(chaperone-mediated protein folding);GO:0000375(RNA splicing, via transesterification reactions);GO:0004004(ATP-dependent RNA helicase activity);GO:0005682(U5 snRNP);GO:0010501(RNA secondary structure unwinding);GO:0071013(catalytic step 2 spliceosome);GO:0071013…	03040(Spliceosome);03040(Spliceosome)	K12858	EC:3.6.4.13	Capsid/spike protein%2C ssDNA virus domain containing protein;DEAD-like helicase%2C N-terminal domain containing protein	7.99573	8.82784	8.9338	8.80931	9.5755	8.98713	5.03557	11.6171	9.97844	5.8345	11.4726	10.5434	4.42423	9.25551	7.74899	6.21736	11.5939	9.02513
MSTRG.10588	Os03g0708700	MSTRG.10588.2;MSTRG.10588.1;Os03t0708700-00	GO:0005737(cytoplasm);GO:0008150(biological_process);GO:0016021(integral component of membrane);GO:0017022(myosin binding);GO:0030133(transport vesicle)	00073(Cutin, suberine and wax biosynthesis)	K13407	EC:1.14.-.-	Protein of unknown function DUF593 domain containing protein	2.64012	3.55147	4.44106	3.60616	4.52637	4.18619	4.94879	7.04903	6.16083	5.63973	6.07752	6.92342	2.20928	4.43128	3.02336	5.49818	7.04409	8.06133
MSTRG.10589	Os03g0708800	Os03t0708800-02;Os03t0708800-01;Os03t0708800-03	NA	NA	NA	NA	Hypothetical conserved gene	0.425188	0.324618	0.331212	0.100377	0.323597	0.1275	0.111076	2.41976	0	0.0876575	0.454923	0.212183	0.760711	0.271003	0.314979	0.226627	0.222622	0.000777437
MSTRG.1059	Os01g0265900	MSTRG.1059.1;Os01t0265900-00	GO:0005634(nucleus)	NA	NA	NA	Similar to translin family protein	2.25621	3.47795	3.66559	2.29029	3.50991	2.66543	3.5589	3.67869	3.88484	2.92723	2.91757	3.72957	1.66055	4.08466	1.79802	3.07248	4.20278	6.5912
MSTRG.10591	Os03g0708900	Os03t0708900-01	GO:0005739(mitochondrion);GO:0008270(zinc ion binding)	03022(Basal transcription factors)	K14651	NA	Zinc finger%2C RanBP2-type domain containing protein	1.24214	2.34388	1.44333	0.629562	1.6414	1.68796	2.60817	5.4345	2.43941	2.8041	2.97431	3.98778	0.864037	3.69418	0.873184	4.49247	4.80277	7.86223
MSTRG.10592	Os03g0709000	Os03t0709000-01	GO:0004364(glutathione transferase activity);GO:0004602(glutathione peroxidase activity);GO:0005635(nuclear envelope);GO:0005783(endoplasmic reticulum)	00480(Glutathione metabolism)	K00799	EC:2.5.1.18	Membrane-associated%2C eicosanoid and glutathione metabolism (MAPEG) domain containing protein	27.2499	49.2348	50.8967	46.6721	42.0802	37.7045	125.588	52.9446	135.637	72.278	141.222	59.3112	21.7279	31.5993	24.29	163.783	119.303	35.7321
MSTRG.10593	Os03g0709100	Os03t0709100-01	GO:0046658(anchored component of plasma membrane)	NA	NA	NA	Similar to Basic blue protein (Cusacyanin) (Plantacyanin) (CBP)	0.001497	0	0	0.279448	1.42019	0	0.242981	0.225237	0.363904	0.043705	0.649054	0	0.068734	6.84822	0.441949	0.244455	0.113134	0.356178
MSTRG.10594	Os03g0709200	Os03t0709200-01	GO:0005524(ATP binding);GO:0005886(plasma membrane);GO:0006952(defense response);GO:0043531(ADP binding)	04626(Plant-pathogen interaction)	K13457	NA	NB-ARC domain containing protein	0.387453	0.490904	0	0	0	0	0	0	0	0	0	0	0	0	0	0	1.71705	0
MSTRG.10595	Os03g0709300	Os03t0709300-01	GO:0046658(anchored component of plasma membrane)	NA	NA	NA	Similar to Chemocyanin precursor (Basic blue protein) (Plantacyanin)	11.1303	2.04735	13.5189	4.34008	14.2591	24.9212	9.73211	17.3916	14.8399	0.173914	0.235433	17.9837	3.71176	7.4392	5.68225	11.4732	17.3685	13.4204
MSTRG.10596	Os03g0710550	Os03t0710550-01	NA	NA	NA	NA	Conserved hypothetical protein	0	0	0	1.83145	0	0	0	0.08746	0	0	0	0	0	0	1.3433	0	0	0
MSTRG.10597	Os03g0710000	Os03t0710000-01;Os03t0710000-02;MSTRG.10597.3	GO:0005737(cytoplasm);GO:0006979(response to oxidative stress);GO:0015031(protein transport);GO:0015031(protein transport)	04144(Endocytosis);04144(Endocytosis)	K19476	NA	Protein of unknown function DUF292%2C eukaryotic domain containing protein	1.83143	1.0377	1.16761	0.821711	0.658801	1.28183	0.641271	1.49315	1.24398	1.25842	1.40045	1.88849	0.699565	0.664332	2.18265	0.944976	1.21637	0.746472
MSTRG.10598	Os03g0710100	Os03t0710100-02;Os03t0710100-01	GO:0004672(protein kinase activity);GO:0005524(ATP binding);GO:0005634(nucleus);GO:0005737(cytoplasm);GO:0006468(protein phosphorylation);GO:0003674(molecular_function);GO:0051026(chiasma assembly);GO:0051026(chiasma assembly)	04075(Plant hormone signal transduction);04075(Plant hormone signal transduction)	K14512	EC:2.7.11.24	Similar to pairing protein meu13-like	1.09059	1.19762	0.882182	1.11542	1.02843	0.878697	1.48075	1.48744	1.66859	1.66346	1.74128	1.84073	0.688952	2.29911	0.914008	1.35049	2.06753	2.98631
MSTRG.10599	Os03g0710600	MSTRG.10599.1;Os03t0710600-01	GO:0003674(molecular_function);GO:0008150(biological_process);GO:0009507(chloroplast);GO:0009535(chloroplast thylakoid membrane);GO:0016021(integral component of membrane)	NA	NA	NA	Conserved hypothetical protein	1.61759	45.5027	14.7853	2.11555	41.7881	45.9816	1.32707	2.06897	1.87358	2.19807	2.64251	2.45301	1.41504	37.0505	18.7876	1.77761	2.30896	2.55201
MSTRG.106	Os01g0113700	MSTRG.106.1;Os01t0113700-00	GO:0005886(plasma membrane)	00520(Amino sugar and nucleotide sugar metabolism)	K01183	EC:3.2.1.14	Similar to Receptor-like kinase	1.05299	1.35212	1.70535	1.16135	0.708897	1.47674	2.41114	4.04961	3.57027	1.76875	3.87711	3.8554	0.41866	2.11285	0.732182	3.99866	3.8553	2.33856
MSTRG.1060	Os01g0266000	Os01t0266000-01	GO:0005515(protein binding);GO:0005634(nucleus);GO:0044822(poly(A) RNA binding)	NA	NA	NA	RNA-binding protein Lupus La domain containing protein	9.15071	11.1722	13.3336	10.6036	13.6213	13.5918	16.6953	22.8755	18.0079	19.7632	19.1251	19.1382	5.73398	16.5691	5.87576	16.5817	22.9364	31.6197
MSTRG.10600	Os03g0710700	MSTRG.10600.1;Os03t0710700-00	GO:0005634(nucleus);GO:0005737(cytoplasm);GO:0017089(glycolipid transporter activity);GO:0046836(glycolipid transport);GO:0051861(glycolipid binding)	NA	NA	NA	Similar to predicted protein	12.1643	10.7136	16.4131	9.45162	17.4935	11.7221	9.48746	8.27229	10.6409	9.68239	6.93747	6.77187	14.2239	10.1204	5.54013	10.2749	8.0804	10.3696
MSTRG.10601	Os03g0710800	Os03t0710800-01	GO:0000077(DNA damage checkpoint);GO:0004623(phospholipase A2 activity);GO:0005634(nucleus);GO:0005737(cytoplasm);GO:0006588(activation of tryptophan 5-monooxygenase activity);GO:0008426(protein kinase C inhibitor activity)	NA	NA	NA	14-3-3-like protein S94	256.689	329.103	326.838	269.053	354.929	315.22	442.425	519.535	496.802	490.907	464.171	478.268	189.9	426.446	286.491	424.434	525.099	655.184
MSTRG.10602	Os03g0710850	Os03t0710850-00	NA	NA	NA	NA	Non-protein coding transcript	0.217871	0.364433	0.344392	0.31325	0.163943	0.264186	0.210263	0.399341	0.251139	0.509898	0.494264	0.264484	0.112245	0.250419	0.262918	0.192451	0.591886	0.433662
MSTRG.10603	Os03g0710900	Os03t0710900-00	GO:0005768(endosome);GO:0005794(Golgi apparatus);GO:0005802(trans-Golgi network);GO:0006891(intra-Golgi vesicle-mediated transport);GO:0016021(integral component of membrane);GO:0030173(integral component of Golgi membrane)	03013(RNA transport)	K09291	NA	Similar to CCAAT displacement protein-related / CDP-related	16.9306	22.1187	26.6591	19.7663	26.0197	24.0619	28.8115	37.2965	34.8086	28.222	32.4242	35.6395	13.8001	26.3076	14.3501	28.111	35.8271	36.4592
MSTRG.10604	Os03g0711100	Os03t0711100-01	GO:0003700(transcription factor activity, sequence-specific DNA binding);GO:0005634(nucleus);GO:0006355(regulation of transcription, DNA-templated);GO:0008270(zinc ion binding)	04712(Circadian rhythm - plant)	K12135	NA	Member of the CONSTANS-like (COL) family%2C Flowering time represso	36.2999	43.6699	50.0577	60.149	25.6318	19.8981	1.07648	0.779944	0.264027	0.594686	1.27894	0.820304	32.1918	30.3904	57.9711	0.646199	0.817363	0.929063
MSTRG.10605	Os03g0711150	Os03t0711150-00;MSTRG.10605.2;MSTRG.10605.3	NA	NA	NA	NA	Hypothetical protein	17.2778	18.7843	17.9019	11.2503	15.0973	20.9101	0	0.452599	0.562952	0.421372	0.652001	0.622533	14.8044	13.2667	37.2645	0.210755	0.618642	0.757238
MSTRG.10606	Os03g0711200	MSTRG.10606.1;MSTRG.10606.2;MSTRG.10606.3;MSTRG.10606.5;MSTRG.10606.4;MSTRG.10606.6;MSTRG.10606.7;Os03t0711200-01	GO:0004430(1-phosphatidylinositol 4-kinase activity);GO:0005886(plasma membrane)	00562(Inositol phosphate metabolism);04070(Phosphatidylinositol signaling system)	K00888	EC:2.7.1.67	Similar to Phosphatidylinositol 4-kinase	17.4863	18.0138	20.9984	19.4157	19.16	19.9336	24.2681	24.3129	21.5222	22.3829	22.4502	20.8574	12.5247	23.7173	15.0059	24.3753	26.585	26.8072
MSTRG.10607	Os03g0711250	Os03t0711250-01	NA	NA	NA	NA	Hypothetical gene	7.85435	6.4786	7.76668	9.66487	7.79715	7.2681	9.20927	9.26255	5.1736	11.2758	6.60721	6.15668	4.50101	7.87489	5.87784	8.22377	9.01053	5.67923
MSTRG.10608	Os03g0711250	MSTRG.10608.1	NA	NA	NA	NA		0.611945	0.489477	0.501653	0	0.582065	0.535899	0	0.818057	0.371873	1.26219	0.51078	0.584559	0.245884	0.331073	0.302711	0.380647	0.78669	0.305024
MSTRG.10609	Os03g0711300	MSTRG.10609.1;Os03t0711300-02;Os03t0711300-01	GO:0004672(protein kinase activity);GO:0004674(protein serine/threonine kinase activity);GO:0005515(protein binding);GO:0005524(ATP binding);GO:0005634(nucleus);GO:0006468(protein phosphorylation);GO:0009615(response to virus);GO:0016032(viral process);GO:0016301(kinase activity);GO:0016301(kinase activity)	04140(Regulation of autophagy);04140(Regulation of autophagy)	K08269	EC:2.7.11.1	Similar to Protein kinase	5.73747	6.07559	7.4586	5.15107	8.42599	7.51938	9.48886	15.6952	12.8192	9.26469	13.2784	14.5691	3.26444	7.30461	5.50904	9.10188	13.3877	17.4315
MSTRG.1061	Os01g0266200	MSTRG.1061.1;MSTRG.1061.2;MSTRG.1061.3;Os01t0266200-01	NA	03030(DNA replication);03420(Nucleotide excision repair);03430(Mismatch repair);03440(Homologous recombination)	K07466	NA	Conserved hypothetical protein	16.3058	15.1361	17.978	17.8739	14.3471	15.994	7.20909	8.49155	7.56086	7.06129	8.01917	8.57014	13.7717	13.6417	16.1934	8.16717	8.6272	10.4995
MSTRG.10610	Os03g0711600	Os03t0711600-02;MSTRG.10610.2;Os03t0711600-01	GO:0005730(nucleolus);GO:0043565(sequence-specific DNA binding);GO:2000014(regulation of endosperm development);GO:2000014(regulation of endosperm development)	NA	NA	NA	Similar to AT hook motif family protein%2C expressed	0.14298	1.65709	0.808995	0.10511	1.02942	0.335389	8.2364	10.0583	11.0076	0.487095	10.2504	10.7848	0.189958	0.645589	0.506465	0.639532	5.64645	2.85903
MSTRG.10611	Os03g0711650	MSTRG.10611.1;Os03t0711650-01	NA	NA	NA	NA	Similar to AT hook motif family protein%2C expressed	0	0.143716	0.0483781	0.104468	0.0297824	0.0261963	1.76299	0.792469	1.12008	2.25133	1.78789	0.986454	0.0335219	0.0556887	0	2.01044	0.72842	0.810605
MSTRG.10612	Os03g0711400;Os03g0711500	MSTRG.10612.1;MSTRG.10612.2;MSTRG.10612.3;Os03t0711400-01;MSTRG.10612.5;Os03t0711500-01	GO:0006886(intracellular protein transport);GO:0006888(ER to Golgi vesicle-mediated transport);GO:0006890(retrograde vesicle-mediated transport, Golgi to ER);GO:0006891(intra-Golgi vesicle-mediated transport);GO:0030126(COPI vesicle coat);GO:0030126(COPI vesicle coat)	03008(Ribosome biogenesis in eukaryotes)	K14555	NA	Similar to cDNA clone:J023075G08%2C full insert sequence	14.2048	16.9441	23.4623	14.637	22.7953	24.1363	26.3073	26.4556	18.6358	24.1437	29.621	32.402	9.44225	25.2539	13.0782	25.8887	30.3137	45.2476
MSTRG.10613	Os03g0711425;Os03g0711525	MSTRG.10613.1;MSTRG.10613.2;MSTRG.10613.3;MSTRG.10613.4;Os03t0711425-00;Os03t0711525-00	NA	NA	NA	NA	Hypothetical protein	0.709073	0.908895	0.969068	0.044399	0.0788689	1.2968	1.11492	0.0709166	1.31458	0.0238452	0.0835566	1.76132	0.339989	0.884513	0.653887	0.894093	1.95635	1.8316
MSTRG.10614	Os03g0711700	MSTRG.10614.1;Os03t0711700-00	GO:0001054(RNA polymerase I activity);GO:0005736(DNA-directed RNA polymerase I complex);GO:0006363(termination of RNA polymerase I transcription)	00230(Purine metabolism);00240(Pyrimidine metabolism);03020(RNA polymerase)	K03000	NA	Similar to Transcription factor S-II family protein%2C expressed	1.71377	2.7324	2.39285	1.52588	2.18181	2.26632	2.51793	2.83922	3.26471	2.60646	2.95632	3.86558	1.38679	2.83564	2.51839	1.89808	2.34172	6.46449
MSTRG.10615	Os03g0711800	Os03t0711800-02;Os03t0711800-01;MSTRG.10615.3	GO:0004674(protein serine/threonine kinase activity);GO:0005622(intracellular);GO:0018105(peptidyl-serine phosphorylation);GO:0035556(intracellular signal transduction);GO:0035556(intracellular signal transduction)	04626(Plant-pathogen interaction);04140(Regulation of autophagy);04140(Regulation of autophagy)	K08269;K04368	EC:2.7.11.1;EC:2.7.12.2	Similar to predicted protein	12.0568	11.8658	12.7079	11.9864	13.3028	15.3547	16.2696	18.5508	14.2475	16.3956	17.1278	17.471	8.4424	15.2271	12.1408	14.8585	18.0603	17.7294
MSTRG.10616	Os03g0712100	MSTRG.10616.1;Os03t0712100-01	NA	NA	NA	NA	Cell division cycle-associated protein domain containing protein	0.646886	0.49839	0.990101	1.34685	1.41257	0.993492	2.41753	1.1268	1.26267	2.35433	1.5913	1.6205	0.092445	4.1316	0.615109	1.55905	1.09693	2.43077
MSTRG.10617	Os03g0712200	Os03t0712200-01;MSTRG.10617.2	GO:0005739(mitochondrion);GO:0008270(zinc ion binding)	NA	NA	NA	Zinc finger%2C RanBP2-type domain containing protein	0.191286	0.648036	0.481533	0.375714	0.61484	0.491654	2.1976	1.87371	1.83418	1.62202	1.68012	1.80443	0.126571	1.88001	0.148804	1.37283	1.63307	3.41027
MSTRG.10618	Os03g0712300	Os03t0712300-01	GO:0005634(nucleus);GO:0005737(cytoplasm);GO:0006301(postreplication repair);GO:0031625(ubiquitin protein ligase binding);GO:0061630(ubiquitin protein ligase activity);GO:0070534(protein K63-linked ubiquitination)	NA	NA	NA	Similar to CROC-1-like protein (Fragment)	18.8304	24.2694	24.631	22.2885	23.5494	21.0894	13.8811	14.44	16.4044	14.3744	13.0657	16.9556	17.9741	21.656	20.7386	24.473	13.5718	15.1493
MSTRG.10619	Os03g0712400	Os03t0712400-02;MSTRG.10619.1;Os03t0712400-01	GO:0004672(protein kinase activity);GO:0004674(protein serine/threonine kinase activity);GO:0005524(ATP binding);GO:0005774(vacuolar membrane);GO:0005886(plasma membrane);GO:0006468(protein phosphorylation);GO:0007169(transmembrane receptor protein tyrosine kinase signaling pathway);GO:0009506(plasmodesma);GO:0016021(integral component of membrane);GO:0016301(kinase activity);GO:0016301(kinase ac…	04075(Plant hormone signal transduction);04075(Plant hormone signal transduction)	K13415	EC:2.7.10.1 2.7.11.1	Similar to Atypical receptor-like kinase MARK	4.32967	7.42506	9.58956	6.08372	10.4946	8.70809	3.67552	4.32293	3.64264	4.38654	4.98806	5.40752	4.30708	13.55	4.25619	3.18672	4.98534	8.24774
MSTRG.1062	Os01g0266400	Os01t0266400-01	NA	NA	NA	NA	Conserved hypothetical protein	0	0	0	0	0	0.652619	0	0	0	0	0	0	0	0	0	0	0	0
MSTRG.10620	Os03g0712500	Os03t0712500-00	NA	NA	NA	NA	Hypothetical protein	0	7.36	10.2194	0	2.65389	0	0	6.47351	0	0	1.28034	0	8.24066	1.76404	5.73628	0	0.773775	0
MSTRG.10621	Os03g0712700	Os03t0712700-01;Os03t0712700-02;Os03t0712700-03	GO:0004614(phosphoglucomutase activity);GO:0005829(cytosol);GO:0005978(glycogen biosynthetic process);GO:0006006(glucose metabolic process);GO:0009570(chloroplast stroma);GO:0009590(detection of gravity);GO:0010319(stromule);GO:0019252(starch biosynthetic process);GO:0019388(galactose catabolic process);GO:0019388(galactose catabolic process)	00010(Glycolysis / Gluconeogenesis);00030(Pentose phosphate pathway);00052(Galactose metabolism);00500(Starch and sucrose metabolism);00520(Amino sugar and nucleotide sugar metabolism);00230(Purine metabolism);00230(Purine metabolism)	K01835	EC:5.4.2.2	Similar to Phosphoglucomutase	129.617	142.701	151.159	129.925	145.817	152.374	87.0313	145.555	96.9388	103.715	92.8577	103.141	101.725	160.295	149.838	77.5224	121.451	144.943
MSTRG.10622	Os03g0712733	Os03t0712733-00	NA	NA	NA	NA	Hypothetical gene	2.24161	3.54564	3.61386	2.0821	3.13581	3.45788	1.90886	3.14244	2.20652	2.00916	1.93944	2.0612	2.13972	3.35581	3.55685	1.64951	2.46633	4.20093
MSTRG.10623	Os03g0712800	Os03t0712800-02	GO:0004356(glutamate-ammonia ligase activity)	01230(Biosynthesis of amino acids);00630(Glyoxylate and dicarboxylate metabolism);00910(Nitrogen metabolism);00250(Alanine, aspartate and glutamate metabolism);00220(Arginine biosynthesis)	K01915	EC:6.3.1.2	Similar to Glutamine synthetase root isozyme 2 (EC 6.3.1.2) (Glutamate--ammonia ligase)	0.130477	0.218745	0.114978	0.230502	0.217211	0.208366	1.88825	2.03236	1.0005	1.64143	1.79604	1.7987	0.063815	0.410912	0.132041	2.53565	1.47625	1.35377
MSTRG.10624	Os03g0712900	MSTRG.10624.1;Os03t0712900-01	GO:0005739(mitochondrion);GO:0008150(biological_process)	NA	NA	NA	Pentatricopeptide repeat domain containing protein	0.970326	1.01707	0.647922	1.1133	0.876612	0.866339	1.18517	0.757791	0.976405	1.53269	0.940217	1.13548	0.875146	1.29263	1.36078	1.05229	1.33187	2.24578
MSTRG.10625	Os03g0713000	Os03t0713000-00	GO:0004794(L-threonine ammonia-lyase activity);GO:0005737(cytoplasm);GO:0009097(isoleucine biosynthetic process);GO:0030170(pyridoxal phosphate binding)	01200(Carbon metabolism);01230(Biosynthesis of amino acids);00260(Glycine, serine and threonine metabolism);00290(Valine, leucine and isoleucine biosynthesis)	K01754	EC:4.3.1.19	Similar to Chloroplast threonine deaminase 1	13.8631	18.0073	16.7099	16.3118	18.0529	17.7034	31.7072	33.5124	30.0554	30.7974	33.2447	33.8805	8.41966	21.0234	9.38142	32.6861	34.1517	38.3747
MSTRG.10626	Os03g0713100	Os03t0713100-01	GO:0000266(mitochondrial fission);GO:0003924(GTPase activity);GO:0005525(GTP binding);GO:0005737(cytoplasm);GO:0005739(mitochondrion);GO:0005874(microtubule);GO:0005886(plasma membrane);GO:0005938(cell cortex);GO:0007005(mitochondrion organization);GO:0007049(cell cycle);GO:0009504(cell plate);GO:0009506(plasmodesma);GO:0009524(phragmoplast);GO:0010152(pollen maturation);GO:0016020(membrane);GO:0…	04144(Endocytosis)	K01528	EC:3.6.5.5	Similar to dynamin-related protein 1C	30.5943	37.0962	42.9359	36.6715	48.676	43.0916	42.1102	49.565	38.1573	51.4948	40.1522	45.7612	24.7396	53.9547	18.7712	47.7192	60.376	65.1588
MSTRG.10627	Os03g0713150	Os03t0713150-00;MSTRG.10627.2	NA	NA	NA	NA	Hypothetical protein	0.00566628	1.22607	1.09641	0.00972263	5.09712	0.978143	3.23821	2.43438	0.472518	3.09761	2.07084	1.3638	1.34007	2.74642	0.591818	2.90036	1.62327	8.15279
MSTRG.10628	Os03g0713200	MSTRG.10628.1;Os03t0713200-01	GO:0003674(molecular_function);GO:0008150(biological_process);GO:0009507(chloroplast)	NA	NA	NA	Conserved hypothetical protein	1.10141	1.24568	0.879614	1.49488	0.638604	1.20256	0.224869	0.24653	0.458701	0.244423	0.0998455	0.232538	0.266908	1.23947	0.262893	0.217042	0.0895925	0.32748
MSTRG.10629	Os03g0713400	Os03t0713400-02;Os03t0713400-01	GO:0005747(mitochondrial respiratory chain complex I);GO:0005747(mitochondrial respiratory chain complex I)	00190(Oxidative phosphorylation);00190(Oxidative phosphorylation)	K03934	EC:1.6.5.3 1.6.99.3	Similar to NADH-ubiquinone oxidoreductase 75 kDa subunit	16.4037	22.3199	22.3289	14.3634	27.0907	47.1405	63.5148	43.4862	35.1237	67.0827	60.6898	39.3958	20.649	26.7463	16.1714	61.9885	48.8691	48.5294
MSTRG.1063	Os01g0266500;Os01g0266600	MSTRG.1063.1;MSTRG.1063.3;MSTRG.1063.2;MSTRG.1063.4;Os01t0266500-01;Os01t0266600-02;Os01t0266600-01	GO:0003824(catalytic activity);GO:0005634(nucleus);GO:0005829(cytosol);GO:0009058(biosynthetic process);GO:0004601(peroxidase activity);GO:0005739(mitochondrion);GO:0005759(mitochondrial matrix);GO:0006979(response to oxidative stress);GO:0016209(antioxidant activity);GO:0046686(response to cadmium ion);GO:0051920(peroxiredoxin activity);GO:0055114(oxidation-reduction process);GO:0055114(oxidatio…	NA	NA	NA	Phenazine biosynthesis PhzC/PhzF protein family protein;Thioredoxin fold domain containing protein	6.96569	11.33	7.40803	12.9606	10.4819	6.62375	9.57892	8.31953	9.63398	11.3358	9.96821	9.22179	8.22581	8.83284	7.03893	13.0965	9.06464	10.6751
MSTRG.10630	Os03g0713500	Os03t0713500-00	GO:0004702(receptor signaling protein serine/threonine kinase activity);GO:0005737(cytoplasm)	04626(Plant-pathogen interaction)	K04368	EC:2.7.12.2	Similar to Mitogen-activated protein kinase kinase 10-2	0.035983	0	0	0	0	0.033478	0.006195	0.011396	0	0	0.030745	0	0.022003	0	0.02411	0.022541	0	0.054912
MSTRG.10632	Os03g0713600	MSTRG.10632.1;MSTRG.10632.3;MSTRG.10632.2;Os03t0713600-01	GO:0000166(nucleotide binding);GO:0003676(nucleic acid binding);GO:0005634(nucleus);GO:0005829(cytosol);GO:0009735(response to cytokinin)	NA	NA	NA	Aldo/keto reductase domain containing protein	8.79677	6.57379	7.84528	3.74463	19.4856	6.34688	2.79474	5.91038	6.75456	6.87708	6.53222	8.15539	3.79503	6.23941	7.45045	6.08195	9.02694	8.71829
MSTRG.10633		MSTRG.10633.1	NA	NA	NA	NA		0	0	0	0	0	0	0.372263	0.255694	0.262956	1.02142	0.654899	0	0	0	0	0.107921	0	0
MSTRG.10634		MSTRG.10634.1;MSTRG.10634.2	NA	NA	NA	NA		1.85619	2.27069	2.80669	2.17785	2.29406	2.38016	3.94494	3.32955	3.55852	2.99519	2.40348	2.95834	1.63333	2.32016	1.61604	2.7092	3.11788	3.69892
MSTRG.10635		MSTRG.10635.1	NA	NA	NA	NA		0.119514	0	0	0.111923	0.056886	0	1.51911	0.267306	0.290318	4.6935	0.699803	0.421379	0	0	0	0.512371	0.05252	0
MSTRG.10636	Os03g0714400	Os03t0714400-01	GO:0005524(ATP binding);GO:0008150(biological_process);GO:0016787(hydrolase activity)	04144(Endocytosis)	K12486	NA	Similar to ATP binding protein	8.9009	19.3992	17.3092	9.65154	20.1289	17.0879	14.7767	23.7868	20.1058	13.3183	26.2563	21.3328	6.84348	16.3841	16.082	12.037	20.5472	23.3071
MSTRG.10637		MSTRG.10637.1	NA	NA	NA	NA		0	0	0	0.070357	0	0	0.150733	0.0821	0.280817	1.15815	0.481741	0	0.077816	0	0	0.101247	0	0.134414
MSTRG.10638	Os03g0716200	Os03t0716200-01	GO:0000212(meiotic spindle organization);GO:0003677(DNA binding);GO:0005634(nucleus);GO:0005719(nuclear euchromatin);GO:0005739(mitochondrion);GO:0006351(transcription, DNA-templated);GO:0006355(regulation of transcription, DNA-templated);GO:0007060(male meiosis chromosome segregation);GO:0008270(zinc ion binding);GO:0033613(activating transcription factor binding);GO:0042393(histone binding);GO:…	NA	NA	NA	Zinc finger%2C PHD-type domain containing protein	0.357448	0.539171	0.262842	0.326436	0.601353	0.413325	1.19801	0.96933	0.646682	0.861042	0.129822	0.872688	0.131608	0.579136	0.560974	1.12178	0.889775	1.59257
MSTRG.10639	Os03g0715400	MSTRG.10639.2;MSTRG.10639.3;Os03t0715400-01;MSTRG.10639.5;MSTRG.10639.6	GO:0005623(cell);GO:0005634(nucleus);GO:0005737(cytoplasm);GO:0005783(endoplasmic reticulum);GO:0005788(endoplasmic reticulum lumen);GO:0009793(embryo development ending in seed dormancy);GO:0010183(pollen tube guidance);GO:0016021(integral component of membrane);GO:0035437(maintenance of protein localization in endoplasmic reticulum)	NA	NA	NA	Membrane protein%2CTapt1/CMV receptor domain containing protein	4.05166	4.24997	4.11275	3.79782	4.01911	3.41958	6.54823	5.97721	5.39909	6.00483	5.64778	4.77001	2.7934	4.92259	3.64889	5.26943	6.28936	7.95726
MSTRG.1064	Os01g0266800	MSTRG.1064.2;MSTRG.1064.1;MSTRG.1064.3;Os01t0266800-01;MSTRG.1064.5	GO:0008150(biological_process);GO:0016020(membrane);GO:0016021(integral component of membrane)	NA	NA	NA	Cystinosin/ERS1p repeat containing protein	30.024	23.0838	18.2772	26.2955	17.1988	17.6949	5.16868	6.83263	4.83372	3.89171	3.78469	5.39164	21.1403	22.8052	29.4717	4.86831	3.683	7.62689
MSTRG.10640	Os03g0715500	Os03t0715500-01;Os03t0715500-03;Os03t0715500-02	GO:0006886(intracellular protein transport);GO:0009506(plasmodesma);GO:0009793(embryo development ending in seed dormancy);GO:0016192(vesicle-mediated transport);GO:0030897(HOPS complex);GO:0097576(vacuole fusion);GO:0097576(vacuole fusion)	NA	NA	NA	Similar to TVLP1	5.71769	6.84527	8.35497	6.32486	7.99175	8.44776	10.2305	15.2914	14.2117	10.3813	13.8107	13.5741	4.02261	8.51048	6.60784	10.6251	14.3762	14.6259
MSTRG.10641	Os03g0716900	Os03t0716900-01	NA	NA	NA	NA	Hypothetical gene	0	0	0	0	0	0	1.41469	0	0	0	0	0	0	0	0	0	1.1614	0.98747
MSTRG.10642	Os03g0717000	Os03t0717000-01	GO:0004675(transmembrane receptor protein serine/threonine kinase activity);GO:0005524(ATP binding);GO:0005576(extracellular region);GO:0005886(plasma membrane);GO:0006468(protein phosphorylation);GO:0007165(signal transduction);GO:0016021(integral component of membrane)	04626(Plant-pathogen interaction)	K13430	EC:2.7.11.1	Similar to TMK protein	0.497646	0.445306	0.591825	1.03965	0.578951	1.00203	0.397212	0.532831	0.106926	0.324746	0.374935	0.136314	0.358632	0.820797	0.146441	0.342244	0.267642	0.319036
MSTRG.10643	Os03g0717200	Os03t0717200-00	GO:0016491(oxidoreductase activity);GO:0055114(oxidation-reduction process)	NA	NA	NA	Cytochrome b561 family protein	0.042782	0.541559	0.496431	0.490937	0.686788	0.488148	0.221012	1.4519	0.748131	0.561137	0.856777	2.58968	1.94686	1.04541	0.244903	0.385895	2.44428	0.735886
MSTRG.10644	Os03g0717600	MSTRG.10644.1;Os03t0717600-01	GO:0000398(mRNA splicing, via spliceosome);GO:0003723(RNA binding);GO:0005681(spliceosomal complex)	03040(Spliceosome)	K12827	NA	Zinc finger%2C C2H2-type matrin domain containing protein	13.6157	21.3918	21.2643	13.5127	19.319	21.3756	25.4666	33.7647	29.3695	21.3738	30.731	30.2454	10.7521	26.4776	17.1606	24.6423	32.0023	38.4477
MSTRG.10645		MSTRG.10645.1	NA	NA	NA	NA		0.417854	0.189469	0	0.885752	0	0	0.98833	0.082775	0	1.19522	0	0.297939	0.529319	0.125783	0	1.231	0	0
MSTRG.10646	Os03g0717700	Os03t0717700-01;Os03t0717700-02	GO:0000155(phosphorelay sensor kinase activity);GO:0004673(protein histidine kinase activity);GO:0006468(protein phosphorylation);GO:0019955(cytokine binding);GO:0019955(cytokine binding)	04075(Plant hormone signal transduction);04075(Plant hormone signal transduction)	K14489	EC:2.7.13.3	Similar to Histidine kinase	11.2337	12.2251	11.8117	11.4035	12.9231	13.0478	18.9518	23.2367	18.7609	17.8451	21.2781	20.9699	8.83142	14.2694	14.9181	18.2229	23.1959	18.1772
MSTRG.10647	Os03g0717950	MSTRG.10647.1;MSTRG.10647.2;Os03t0717950-00	NA	NA	NA	NA	Hypothetical protein	2.35828	1.35135	3.30868	0.462345	1.84852	3.70726	0.154468	0.772052	0.907297	0.469198	0.340882	0.324066	0.461635	0.742333	3.95923	0.209993	0.64456	0.660772
MSTRG.10648	Os03g0717900	MSTRG.10648.1;Os03t0717900-01	GO:0003674(molecular_function);GO:0005634(nucleus);GO:0009507(chloroplast);GO:0009611(response to wounding);GO:0010193(response to ozone);GO:0010224(response to UV-B)	NA	NA	NA	Similar to mRNA%2C clone: RTFL01-13-K15	7.1813	5.06257	38.4108	7.16241	5.81558	6.55068	4.3036	1.91597	2.32622	2.44515	4.39987	2.17453	5.08054	4.79635	46.7551	2.82222	1.86552	4.5256
MSTRG.10649	Os03g0718000	MSTRG.10649.1;Os03t0718000-01;MSTRG.10649.3	GO:0000162(tryptophan biosynthetic process);GO:0004049(anthranilate synthase activity);GO:0005829(cytosol);GO:0005950(anthranilate synthase complex)	01230(Biosynthesis of amino acids);00400(Phenylalanine, tyrosine and tryptophan biosynthesis)	K01658	EC:4.1.3.27	Similar to Anthranilate synthase beta chain	5.11779	4.19369	4.12414	5.87628	3.89687	4.54251	9.84514	9.0778	9.96732	9.27615	10.2112	11.4166	3.91898	3.47661	3.29257	10.6977	9.11332	6.12753
MSTRG.1065	Os01g0267050	Os01t0267050-01	NA	NA	NA	NA	Non-protein coding transcript	0.09671	0	0	0.17019	0	0	0.074913	0	0	0	0	0	0	0.061646	0	0	0	0
MSTRG.10650	Os03g0718100	Os03t0718100-01	GO:0005200(structural constituent of cytoskeleton);GO:0005524(ATP binding);GO:0005737(cytoplasm);GO:0005739(mitochondrion);GO:0005856(cytoskeleton);GO:0005886(plasma membrane);GO:0009506(plasmodesma);GO:0009570(chloroplast stroma);GO:0009941(chloroplast envelope);GO:0030036(actin cytoskeleton organization)	04145(Phagosome)	K05692	NA	Actin 1	86.5702	159.907	189.73	107.556	235.071	182.269	211.662	288.817	284.979	258.593	250.188	292.877	74.966	265.392	87.4517	179.844	302.977	373.755
MSTRG.10651	Os03g0718150	Os03t0718150-00;MSTRG.10651.2	NA	NA	NA	NA	Hypothetical protein	9.30216	10.7093	11.9768	6.81445	14.3609	57.2778	23.0674	16.8397	16.0552	54.6171	8.15757	13.3705	15.8242	13.6566	4.71292	22.2594	15.5394	24.1859
MSTRG.10652	Os03g0718200;Os03g0718300	MSTRG.10652.1;MSTRG.10652.2;Os03t0718300-01	NA	NA	NA	NA	Hypothetical protein	2.95882	3.46158	3.40795	3.33004	3.15367	3.39116	4.70889	4.95343	3.68481	4.68272	5.15737	4.14992	2.27525	3.83889	0.51109	3.88602	5.47045	6.30127
MSTRG.10653		MSTRG.10653.1	NA	NA	NA	NA		0	0.03622	0	0	0.075009	0	4.25556	0.90712	2.08322	1.78771	1.24666	1.45462	0.168573	0	0.076669	1.79854	0.890637	0.786373
MSTRG.10654	Os03g0718600	Os03t0718600-00	GO:0005507(copper ion binding);GO:0005739(mitochondrion);GO:0005743(mitochondrial inner membrane);GO:0008150(biological_process);GO:0009507(chloroplast);GO:0009846(pollen germination);GO:0010101(post-embryonic root morphogenesis);GO:0032592(integral component of mitochondrial membrane);GO:0043621(protein self-association)	00190(Oxidative phosphorylation)	K02258	NA	Cytochrome c oxidase assembly protein CtaG/Cox11 family protein	5.07184	5.28131	5.98799	4.81419	5.15861	6.55713	10.4005	8.3905	8.03691	9.80017	7.17851	7.24481	4.33981	6.48125	6.10912	8.25314	7.68224	13.2162
MSTRG.10656	Os03g0719000	MSTRG.10656.1;Os03t0719000-01	GO:0000910(cytokinesis);GO:0005634(nucleus);GO:0005739(mitochondrion);GO:0005874(microtubule);GO:0007020(microtubule nucleation);GO:0007067(mitotic nuclear division);GO:0008017(microtubule binding);GO:0009524(phragmoplast);GO:0009536(plastid);GO:0009574(preprophase band);GO:0031116(positive regulation of microtubule polymerization)	00190(Oxidative phosphorylation)	K02133	EC:3.6.3.14	MAP65/ASE1 family protein	5.92593	6.91408	5.44971	6.51844	5.06544	7.20932	19.191	17.4376	18.1009	11.9895	13.6612	16.0582	4.76753	5.11266	3.24448	27.6747	14.2624	12.7083
MSTRG.10657	Os03g0719100	MSTRG.10657.1;Os03t0719100-01	GO:0016925(protein sumoylation);GO:0061665(SUMO ligase activity)	04120(Ubiquitin mediated proteolysis)	K04706	NA	SUMO (small ubiquitin-related modifier) E3-ligase%2C Abiotic stress response%2C Stress adaptatio	10.7449	11.7401	11.6197	9.9891	10.4779	11.2145	9.95614	12.1813	8.96784	10.008	10.8668	10.7172	7.40274	12.4475	10.9906	9.83424	12.5638	15.2114
MSTRG.10658	Os03g0719150	Os03t0719150-00	NA	NA	NA	NA	Non-protein coding transcript	0.133303	0.159148	0.103208	0.140792	0.111465	0.086734	0.195999	0.107729	0.121174	0.084651	0.128037	0.120203	0.129324	0.140226	0.202315	0.119991	0.126067	0.114136
MSTRG.10659	Os03g0719300	MSTRG.10659.1;MSTRG.10659.2;MSTRG.10659.3;MSTRG.10659.4;Os03t0719300-01;Os03t0719300-02	GO:0004371(glycerone kinase activity);GO:0005524(ATP binding);GO:0005737(cytoplasm);GO:0006071(glycerol metabolic process);GO:0016310(phosphorylation);GO:0016310(phosphorylation)	01200(Carbon metabolism);00051(Fructose and mannose metabolism);00561(Glycerolipid metabolism);00561(Glycerolipid metabolism)	K00863	EC:2.7.1.28 2.7.1.29 4.6.1.15	Similar to Dihydroxyacetone kinase-like protein	10.4005	10.1163	11.7975	10.8324	9.50459	11.1662	16.1974	17.4099	15.0814	15.2867	14.9335	15.3916	7.88644	11.5226	9.93001	14.6534	15.3581	19.1595
MSTRG.1066	Os01g0267100	MSTRG.1066.1;MSTRG.1066.2;Os01t0267100-01;MSTRG.1066.4;MSTRG.1066.5;MSTRG.1066.6	GO:0003676(nucleic acid binding);GO:0005634(nucleus);GO:0005737(cytoplasm);GO:0005829(cytosol);GO:0006139(nucleobase-containing compound metabolic process);GO:0008168(methyltransferase activity);GO:0008757(S-adenosylmethionine-dependent methyltransferase activity);GO:0009793(embryo development ending in seed dormancy);GO:0032259(methylation)	NA	NA	NA	MT-A70 family protein	8.5249	8.78839	10.199	9.04433	8.32592	5.94996	11.9361	7.92773	8.01949	10.0454	8.77502	6.60577	5.2597	9.70357	5.57554	7.4287	6.6298	13.5605
MSTRG.10660	Os03g0719400	MSTRG.10660.1;Os03t0719400-01;MSTRG.10660.3	GO:0006629(lipid metabolic process);GO:0016020(membrane);GO:0016298(lipase activity)	00561(Glycerolipid metabolism)	K01054	EC:3.1.1.23	Alpha/beta hydrolase fold-1 domain containing protein	1.82108	5.27204	2.33489	2.57969	4.39292	3.05397	1.25709	1.30257	1.17207	0.643314	1.2857	1.12961	3.41671	3.03457	2.15369	0.793131	1.52023	1.19338
MSTRG.10661	Os03g0719450	Os03t0719450-00	NA	NA	NA	NA	Hypothetical gene	0.278604	0	0	0.33192	0	0	0	0	0	0	0.101711	0	0.089445	0	0	0.201369	0.147593	0
MSTRG.10662	Os03g0719500	MSTRG.10662.1;Os03t0719500-02;Os03t0719500-01	GO:0004672(protein kinase activity);GO:0005524(ATP binding);GO:0005634(nucleus);GO:0005737(cytoplasm);GO:0005829(cytosol);GO:0005886(plasma membrane);GO:0006468(protein phosphorylation);GO:0016301(kinase activity);GO:0016301(kinase activity)	00561(Glycerolipid metabolism);00561(Glycerolipid metabolism)	K01054	EC:3.1.1.23	Similar to protein kinase family protein	14.5394	15.1755	15.8504	15.8958	15.3222	16.7054	18.7148	22.6019	17.8564	19.9211	18.7881	20.9435	9.50985	23.1518	14.2046	18.5297	22.3705	24.8001
MSTRG.10663	Os03g0719700	Os03t0719700-01	NA	NA	NA	NA	Similar to Phytochrome A	0.881116	2.42068	2.37866	1.06153	2.03412	2.83698	2.55342	11.3081	7.97719	2.0714	8.14504	7.39958	0.565963	1.7128	1.37455	2.26009	8.3578	7.0713
MSTRG.10664	Os03g0719800	MSTRG.10664.1;Os03t0719800-01	GO:0005634(nucleus)	04712(Circadian rhythm - plant)	K12120	NA	Phytochrome A%2C Photorecepto	7.12292	10.9409	9.14533	7.72385	9.86432	10.6782	30.5881	36.7474	26.771	31.1228	31.31	30.892	4.18014	8.06005	6.84939	32.2163	35.5375	38.1146
MSTRG.10665	Os03g0719850	MSTRG.10665.1	NA	NA	NA	NA		0	0.048854	0	0	0.042825	0.0229401	1.98986	1.85922	2.12851	1.05021	1.55597	1.63787	0	0	0.0525735	1.48861	1.77493	0.0975344
MSTRG.10666	Os03g0719900	MSTRG.10666.1;Os03t0719900-02;Os03t0719900-04;Os03t0719900-03;Os03t0719900-01	GO:0000325(plant-type vacuole);GO:0005215(transporter activity);GO:0005773(vacuole);GO:0005774(vacuolar membrane);GO:0005794(Golgi apparatus);GO:0005886(plasma membrane);GO:0009705(plant-type vacuole membrane);GO:0015031(protein transport);GO:0015112(nitrate transmembrane transporter activity);GO:0015197(peptide transporter activity);GO:0015334(high-affinity oligopeptide transporter activity);GO:…	NA	NA	NA	Similar to Peptide transporter 1	10.4615	8.45589	14.0994	7.34412	14.6684	13.942	33.0084	29.9927	29.9863	15.4136	24.7151	23.0155	7.78172	7.21433	12.4034	20.2608	24.1137	13.0818
MSTRG.10667	Os03g0720033	Os03t0720033-00	NA	NA	NA	NA	Non-protein coding transcript	0.150143	0.141924	0.112808	0.144725	0.038774	0.033443	0.268687	0.691826	0.113717	0.253402	0.519022	0.28094	0	0.215564	0.136923	0.511766	0.216104	0.188688
MSTRG.10668	Os03g0720300	Os03t0720300-01;MSTRG.10668.2;Os03t0720300-02	GO:0004351(glutamate decarboxylase activity);GO:0005516(calmodulin binding);GO:0005829(cytosol);GO:0006536(glutamate metabolic process);GO:0030170(pyridoxal phosphate binding);GO:0046686(response to cadmium ion);GO:0005575(cellular_component);GO:0005575(cellular_component)	00650(Butanoate metabolism);00250(Alanine, aspartate and glutamate metabolism);00410(beta-Alanine metabolism);00430(Taurine and hypotaurine metabolism);00430(Taurine and hypotaurine metabolism)	K01580	EC:4.1.1.15	Similar to Glutamate decarboxylase	17.7333	18.0036	23.9479	12.6581	24.1741	23.7191	117.599	176.219	194.42	126.657	183.894	158.817	12.9534	18.5158	16.1325	149.989	146.283	97.1164
MSTRG.10669	Os03g0720400	MSTRG.10669.1	NA	NA	NA	NA		0.337106	0.5219	0.0663781	0.616412	0.529782	0.79151	1.02136	0.868881	0	0.466304	0.886879	0.78594	0.237567	0.665954	0.548149	0.840898	1.28498	1.48129
MSTRG.1067	Os01g0267200	Os01t0267200-01	GO:0000502(proteasome complex);GO:0005634(nucleus);GO:0005829(cytosol);GO:0006508(proteolysis);GO:0006511(ubiquitin-dependent protein catabolic process);GO:0008237(metallopeptidase activity);GO:0008541(proteasome regulatory particle, lid subcomplex);GO:0009651(response to salt stress);GO:0030163(protein catabolic process);GO:0046872(metal ion binding)	03050(Proteasome)	K03030	NA	Similar to 26S proteasome non-ATPase regulatory subunit 14 (26S proteasome regulatory subunit rpn11)	20.3646	37.2879	41.6166	22.5002	44.0391	50.2948	49.8278	77.7181	76.9731	55.3656	68.9699	111.555	14.5112	50.7892	26.4402	80.7524	77.1084	73.0361
MSTRG.10670	Os03g0720500	Os03t0720500-00	GO:0003924(GTPase activity);GO:0005525(GTP binding);GO:0005634(nucleus);GO:0005783(endoplasmic reticulum);GO:0005789(endoplasmic reticulum membrane);GO:0016021(integral component of membrane)	NA	NA	NA	Hypothetical conserved gene	0.049174	0.060278	0.037246	0.114283	0.033378	0.066719	0.048857	0.126984	0	0.066863	0.125074	0.099235	0.076026	0.075778	0.047772	0.02693	0.157925	0.128941
MSTRG.10671	Os03g0720800	MSTRG.10671.1;Os03t0720800-01	GO:0003677(DNA binding);GO:0003700(transcription factor activity, sequence-specific DNA binding);GO:0005634(nucleus);GO:0006355(regulation of transcription, DNA-templated);GO:0009737(response to abscisic acid);GO:2000652(regulation of secondary cell wall biogenesis)	04712(Circadian rhythm - plant)	K16166	NA	Similar to MYB transcription factor R2R3 type	2.93844	3.64284	3.60466	3.05802	2.26272	3.75981	6.51073	7.2582	6.08443	5.06226	8.43383	6.01155	3.4929	2.87282	2.76753	6.59523	5.79259	5.21076
MSTRG.10672		MSTRG.10672.1	NA	NA	NA	NA		0.313063	0.402526	0.036063	0.894102	0.318428	0.131988	1.04167	0.277929	0.045714	0.158502	0.2119	0.133737	0.764914	0.113895	0.371855	0	0.163788	0.059824
MSTRG.10673	Os03g0721400	MSTRG.10673.1;MSTRG.10673.2;Os03t0721400-01	GO:0003674(molecular_function);GO:0005739(mitochondrion);GO:0005794(Golgi apparatus);GO:0008150(biological_process);GO:0016021(integral component of membrane)	NA	NA	NA	Protein of unknown function DUF841%2C eukaryotic family protein	2.0697	0.889472	2.89667	1.81933	3.40664	3.13458	3.0931	4.54607	6.97914	8.09018	6.53491	7.94078	1.43456	1.225	2.02405	4.4982	8.59452	11.8815
MSTRG.10674	Os03g0721900	Os03t0721900-00;MSTRG.10674.2	GO:0000790(nuclear chromatin);GO:0003677(DNA binding);GO:0006342(chromatin silencing)	04070(Phosphatidylinositol signaling system);04626(Plant-pathogen interaction)	K02183	NA	Similar to Histone H2A	1.9459	1.71661	1.89347	2.18372	2.62385	2.3466	7.50214	5.65068	7.07233	8.79227	7.99728	6.23603	0.657971	4.00008	2.15215	6.00518	6.08109	11.9831
MSTRG.10675	Os03g0722000	Os03t0722000-02;Os03t0722000-01	GO:0005634(nucleus);GO:0005634(nucleus)	NA	NA	NA	Hypothetical conserved gene	0	0	0	0	0.0300353	0	0.032742	0.0713356	0.0153386	0.134017	0	0.0321484	0	0	0	0	0	0
MSTRG.10676	Os03g0721200	MSTRG.10676.1;Os03t0721200-01;Os03t0721200-02	GO:0006417(regulation of translation);GO:0019887(protein kinase regulator activity);GO:0019901(protein kinase binding);GO:0033554(cellular response to stress);GO:0033674(positive regulation of kinase activity);GO:0043022(ribosome binding);GO:0043022(ribosome binding)	NA	NA	NA	Similar to HEAT repeat family protein%2C expressed	15.284	15.8093	17.9348	18.5063	16.1341	18.5846	33.7151	35.5739	26.0263	39.5669	30.1921	32.5076	9.18648	22.2541	10.2954	31.5062	38.0849	49.1763
MSTRG.10677	Os03g0721300	Os03t0721300-01	GO:0003674(molecular_function);GO:0005575(cellular_component);GO:0008150(biological_process)	NA	NA	NA	Protein of unknown function DUF946%2C plant family protein	0.68049	0.044967	2e-06	0.414127	0.540346	0.565836	0.254077	14.0213	0.476101	1.66017	20.8383	0	0.026379	0.400344	2.97902	4.96528	2e-06	0.900107
MSTRG.10678	Os03g0722100	MSTRG.10678.1;Os03t0722100-01	GO:0003677(DNA binding);GO:0003682(chromatin binding);GO:0005737(cytoplasm);GO:0006303(double-strand break repair via nonhomologous end joining);GO:0006337(nucleosome disassembly);GO:0006357(regulation of transcription from RNA polymerase II promoter);GO:0006368(transcription elongation from RNA polymerase II promoter);GO:0008270(zinc ion binding);GO:0015616(DNA translocase activity);GO:0016514(S…	NA	NA	NA	SANT%2C eukarya domain containing protein	9.30178	12.4778	13.0239	10.2453	12.3888	12.52	15.3853	20.7971	17.9393	16.0156	18.5572	18.96	6.85423	17.0237	11.0652	16.6502	20.447	21.097
MSTRG.10679	Os03g0722700	MSTRG.10679.1;Os03t0722700-01	GO:0005524(ATP binding);GO:0006338(chromatin remodeling);GO:0006355(regulation of transcription, DNA-templated);GO:0008026(ATP-dependent helicase activity);GO:0008094(DNA-dependent ATPase activity)	NA	NA	NA	Conserved hypothetical protein	0.689892	1.19928	1.48834	1.12225	0.958615	5.42108	4.28224	1.11838	4.9371	1.10223	0.649615	1.42062	0.619029	1.22919	0.659815	1.01303	1.99973	5.58943
MSTRG.1068	Os01g0267300	Os01t0267300-00	GO:0004867(serine-type endopeptidase inhibitor activity);GO:0005615(extracellular space)	03013(RNA transport)	K14297	NA	Hypothetical conserved gene	0.028177	0.025733	0.136409	0.054594	0.053646	0.122865	0	0	0	1.09224	0	0	0.060382	0.050405	0	0	0	0.416159
MSTRG.10680	Os03g0722400;Os03g0722500	MSTRG.10680.2;MSTRG.10680.1;Os03t0722400-01;MSTRG.10680.4;MSTRG.10680.5;MSTRG.10680.6;MSTRG.10680.7;Os03t0722500-01;Os03t0722500-02	GO:0000786(nucleosome);GO:0003677(DNA binding);GO:0004003(ATP-dependent DNA helicase activity);GO:0004386(helicase activity);GO:0005515(protein binding);GO:0005524(ATP binding);GO:0005634(nucleus);GO:0006344(maintenance of chromatin silencing);GO:0006346(methylation-dependent chromatin silencing);GO:0006349(regulation of gene expression by genetic imprinting);GO:0006351(transcription, DNA-templat…	03420(Nucleotide excision repair);00500(Starch and sucrose metabolism);00500(Starch and sucrose metabolism)	K10841;K19891	EC:3.2.1.39	Chromatin remodeling factor%2C Genome-wide DNA methylatio;Glycoside hydrolase%2C family 17 protein	0.428706	3.14772	0.781218	2.01691	2.99645	1.56831	6.95614	9.39446	6.70107	9.62932	8.86321	12.0499	0.248275	11.4407	1.03897	6.13346	9.67687	13.8482
MSTRG.10681	Os03g0722600	Os03t0722600-01	GO:0003779(actin binding);GO:0005829(cytosol);GO:0005886(plasma membrane);GO:0009826(unidimensional cell growth);GO:0030036(actin cytoskeleton organization)	NA	NA	NA	Adenylate cyclase-associated CAP domain containing protein	11.505	20.1206	19.3154	12.8698	24.2136	19.4665	21.6309	35.5559	29.5511	30.2326	27.4546	35.1609	8.91177	29.1695	11.5081	19.618	34.8208	46.6216
MSTRG.10682	Os03g0723000	Os03t0723000-01	GO:0003700(transcription factor activity, sequence-specific DNA binding);GO:0005634(nucleus);GO:0006355(regulation of transcription, DNA-templated);GO:0043565(sequence-specific DNA binding)	04075(Plant hormone signal transduction)	K14494	NA	GRAS transcription factor domain containing protein	0	0	0	0	0	0	0	0	0	0	0	0	0	0	0	1.93257	0	0
MSTRG.10683	Os03g0722800	MSTRG.10683.1;MSTRG.10683.2;Os03t0722800-01;MSTRG.10683.4;Os03t0722800-02	NA	NA	NA	NA	Similar to F-box domain containing protein	3.52134	5.26772	4.80714	4.21689	4.7544	4.794	6.34295	7.57108	7.13813	6.22253	7.06637	6.34274	2.85496	6.25911	4.9169	6.01411	7.75458	9.42013
MSTRG.10684		MSTRG.10684.1	NA	NA	NA	NA		14.3031	0.970718	0.847962	9.78175	0.581009	0.313819	7.61232	0.359035	0.765599	9.49434	0.883765	0.823683	105.773	0.35885	0.438152	10.4607	0.591943	0.983756
MSTRG.10685	Os03g0723600	Os03t0723600-01;Os03t0723600-02	GO:0005634(nucleus);GO:0016567(protein ubiquitination);GO:0016567(protein ubiquitination)	NA	NA	NA	Conserved hypothetical protein	2.34081	1.86817	3.05215	2.60096	4.31226	2.67679	3.61177	0.045184	1.59306	2.63423	3.61489	2.98472	2.57635	0.470085	2.9357	2.09688	1.55672	3.26332
MSTRG.10686	Os03g0723700	MSTRG.10686.1;Os03t0723700-01	NA	NA	NA	NA	Conserved hypothetical protein	0.462258	0.130763	0.172259	0.704118	0.38894	0.43549	5.97423	2.72251	0.187521	7.16485	2.51454	3.66466	0.229871	0.1585	0.508068	5.17683	2.51149	2.42042
MSTRG.10687	Os03g0723800	Os03t0723800-01	NA	NA	NA	NA	Hypothetical protein	0.580489	0.164208	0	0	0.403402	0	0	0	0	0	0	0	0.288665	0.199039	0	0	0	0
MSTRG.10688		MSTRG.10688.1	NA	NA	NA	NA		0	0	0	0	0	0	0.380067	0.57437	0.612159	1.20285	0.160558	0.073992	0	0.130773	0	0.414611	0.485716	0.796551
MSTRG.10689	Os03g0724100	MSTRG.10689.1;Os03t0724100-01	GO:0005215(transporter activity);GO:0005886(plasma membrane);GO:0006810(transport)	03015(mRNA surveillance pathway)	K14399	EC:2.7.1.78	Phosphatidylinositol transfer protein-like%2C N-terminal domain containing protein	6.79299	8.25126	10.8276	6.89908	7.07703	10.638	18.42	30.5869	33.8408	17.958	20.3316	28.2493	5.49679	7.64216	8.57809	29.1861	24.023	19.8919
MSTRG.1069	Os01g0267400	MSTRG.1069.1;Os01t0267400-01	GO:0003674(molecular_function);GO:0005886(plasma membrane);GO:0008150(biological_process);GO:0016021(integral component of membrane)	04141(Protein processing in endoplasmic reticulum)	K14006	NA	Similar to cell number regulator 5	2.21926	3.60396	5.46414	4.26067	4.78178	3.58969	5.81117	5.68079	4.09384	4.59211	5.34327	5.81745	3.85034	4.32271	3.91992	5.86595	5.23486	8.50341
MSTRG.10690	Os03g0724300	Os03t0724300-01	GO:0004674(protein serine/threonine kinase activity);GO:0005524(ATP binding);GO:0005886(plasma membrane);GO:0006468(protein phosphorylation);GO:0007169(transmembrane receptor protein tyrosine kinase signaling pathway);GO:0009505(plant-type cell wall);GO:0009506(plasmodesma);GO:0016021(integral component of membrane)	04075(Plant hormone signal transduction)	K13415	EC:2.7.10.1 2.7.11.1	Tyrosine protein kinase domain containing protein	0.345331	0.562933	8.80772	5.2896	0.843043	9.26885	5.45375	0.880617	0.951886	15.5841	0.778553	0.735449	1.7649	1.24526	0.357988	7.23076	1.1826	2.03117
MSTRG.10691	Os03g0724400	Os03t0724400-00	NA	NA	NA	NA	Non-protein coding transcript	0.319597	0.084906	0.102898	0.128362	0.242424	0.096555	0.026936	0.288006	0.294444	0.205659	0.303587	0.178734	0.045698	0.379498	0.091326	0.035041	0.320621	0.1637
MSTRG.10692	Os03g0724500	Os03t0724500-01	GO:0003674(molecular_function);GO:0008150(biological_process)	NA	NA	NA	Conserved hypothetical protein	0.461129	0.484179	0.504655	0.255579	0.251143	0.05771	1.2418	0.671524	1.14771	0.631907	0.429583	0.737671	0.195046	0.178347	0.325179	0.489686	0.756554	0.971694
MSTRG.10693	Os03g0724600	Os03t0724600-01	NA	NA	NA	NA	Conserved hypothetical protein	0.357024	0.462127	0.748268	0.402883	0.450225	0.208034	0.621548	0.302367	0.628438	1.44478	0.449038	0.782107	0.31801	0.420564	0.525746	1.35374	0.996549	0.964938
MSTRG.10694	Os03g0724700	MSTRG.10694.1;MSTRG.10694.2;Os03t0724700-01;Os03t0724700-02;Os03t0724700-03	GO:0003674(molecular_function);GO:0005737(cytoplasm);GO:0009507(chloroplast);GO:0009507(chloroplast)	NA	NA	NA	Maf-like protein family protein	0.504067	0.326392	0.56272	0.631103	0.468822	0.591874	8.61877	5.59531	7.24498	8.82254	8.44522	6.52303	0.506892	0.397492	0.486722	9.73312	7.07155	5.69954
MSTRG.10695	Os03g0724800	Os03t0724800-01	NA	NA	NA	NA	Conserved hypothetical protein	0	0.025725	0	0.013283	0	0	0	0	0	0	0	0	0	0	0	0.077131	0.025094	0.103577
MSTRG.10696	Os03g0724800	MSTRG.10696.1	NA	NA	NA	NA		0	0	0	0.010089	0	0.088093	1.35132	0.268973	0.066217	0.409261	0	0	0	0	0	1.43815	0	0.236935
MSTRG.10697		MSTRG.10697.1	NA	NA	NA	NA		0.01865	0.094869	0.16614	0.119471	0	0	1.84074	0.633987	0	0.220117	0.136636	0.30834	0.194248	0.024837	0.060802	1.0754	0.198713	0.121302
MSTRG.10698	Os03g0725000	MSTRG.10698.1;Os03t0725000-01;Os03t0725000-02	GO:0002181(cytoplasmic translation);GO:0003723(RNA binding);GO:0003735(structural constituent of ribosome);GO:0003735(structural constituent of ribosome)	03010(Ribosome);03010(Ribosome)	K02933	NA	Mitochondrial 60S ribosomal protein L6	8.93061	19.0706	17.1919	11.3125	16.7765	16.102	27.4424	38.7236	37.9459	25.665	31.586	35.7595	6.27829	23.0614	11.066	25.0425	32.6455	55.3973
MSTRG.10699	Os03g0725050;Os03g0725100	Os03t0725050-01;MSTRG.10699.1;Os03t0725100-02	GO:0003723(RNA binding);GO:0005515(protein binding);GO:0005634(nucleus);GO:0006397(mRNA processing);GO:0042802(identical protein binding)	03040(Spliceosome);03015(mRNA surveillance pathway)	K14405	NA	Conserved hypothetical protein;Hypothetical conserved gene	11.0964	10.6869	11.0704	11.5112	9.97201	10.6377	13.5729	13.973	11.5186	14.0756	12.963	12.6217	8.02837	11.8397	10.312	15.0013	14.3684	14.5948
MSTRG.107	Os01g0113750	Os01t0113750-00	NA	NA	NA	NA	Non-protein coding transcript	0.196971	0.198611	0.102426	0.28759	0.204502	0.22863	0.126669	0.574897	0.461127	0.340346	0.466514	0.442698	0.002661	0.144087	0.304522	0.243362	0.943585	0.606884
MSTRG.1070	Os01g0267600	Os01t0267600-01	GO:0005635(nuclear envelope);GO:0006998(nuclear envelope organization)	NA	NA	NA	Sad1/UNC-like%2C C-terminal domain containing protein	0.638713	1.15876	1.31059	0.666577	1.28161	2.0934	0.222865	0.053616	2.23238	0.152436	3.11433	0.126741	1.05497	2.61776	1.0078	0.078572	5.35708	0.046291
MSTRG.10700	Os03g0725300	Os03t0725300-01;Os03t0725300-02	GO:0000398(mRNA splicing, via spliceosome);GO:0005634(nucleus);GO:0008419(RNA lariat debranching enzyme activity);GO:0090502(RNA phosphodiester bond hydrolysis, endonucleolytic);GO:0090502(RNA phosphodiester bond hydrolysis, endonucleolytic)	NA	NA	NA	Similar to Dbr1-prov protein	1.58481	2.58417	2.25864	1.97942	2.30322	2.39358	5.28097	6.96526	5.45985	4.58618	5.50484	6.05277	1.14788	4.52253	2.08639	5.10559	5.68522	9.53111
MSTRG.10701	Os03g0725400	Os03t0725400-01;MSTRG.10701.1;Os03t0725400-02;Os03t0725400-03	GO:0000166(nucleotide binding);GO:0005634(nucleus);GO:0005834(heterotrimeric G-protein complex);GO:0007186(G-protein coupled receptor signaling pathway);GO:0008168(methyltransferase activity);GO:0010228(vegetative to reproductive phase transition of meristem);GO:0032259(methylation);GO:0042393(histone binding);GO:0048188(Set1C/COMPASS complex);GO:0048188(Set1C/COMPASS complex)	03040(Spliceosome);03040(Spliceosome)	K12662	NA	Similar to WD-repeat protein 5 (BMP2-induced 3-kb gene protein) (WD-repeat protein BIG-3)	0.306681	1.32987	0.465458	0.555232	0.6933	1.16824	3.02651	3.8044	1.70831	1.31187	3.73318	3.82916	0.254848	3.5086	0.29199	2.44052	4.13696	9.25704
MSTRG.10702	Os03g0725601	Os03t0725601-01	NA	NA	NA	NA	Non-protein coding transcript	0	0.069342	0	0	0.016838	0.020212	0.036465	0	0.017197	0	0.08616	0.035925	0	0	0	0	0.079771	0.146923
MSTRG.10703	Os03g0725800	MSTRG.10703.1;MSTRG.10703.2;MSTRG.10703.3;MSTRG.10703.4;Os03t0725800-01	GO:0005634(nucleus)	04075(Plant hormone signal transduction)	K13422	NA	Helix-loop-helix DNA-binding domain containing protein	2.2139	1.67763	1.33457	2.9135	1.54692	4.14139	7.48022	14.7446	6.14616	12.9924	6.5116	6.65353	1.07704	1.43258	1.35011	8.34212	22.8878	26.2788
MSTRG.10704	Os03g0726100	Os03t0726100-01;Os03t0726100-02	GO:0005200(structural constituent of cytoskeleton);GO:0005618(cell wall);GO:0005737(cytoplasm);GO:0005774(vacuolar membrane);GO:0005829(cytosol);GO:0005886(plasma membrane);GO:0007017(microtubule-based process);GO:0009507(chloroplast);GO:0009570(chloroplast stroma);GO:0045298(tubulin complex);GO:0046686(response to cadmium ion);GO:0071258(cellular response to gravity);GO:0000226(microtubule cytos…	04145(Phagosome);04145(Phagosome)	K07374	NA	Similar to Alpha-tubulin	378.138	698.909	330.651	236.013	783.829	448.661	646.268	681.113	383.388	330.511	494.698	993.267	197.636	371.194	220.357	328.456	396.413	535.944
MSTRG.10705	Os03g0726150	Os03t0726150-00;MSTRG.10705.2	NA	NA	NA	NA	Hypothetical gene	12.3017	31.2703	125.82	0.256732	43.3664	128.914	0.459552	42.4949	5.94011	4.16168	37.6751	159.725	2.26562	33.7252	17.8848	3.81055	43.6016	48.6838
MSTRG.10706	Os03g0726200	Os03t0726200-01;Os03t0726200-02	GO:0000287(magnesium ion binding);GO:0003824(catalytic activity);GO:0005524(ATP binding);GO:0005622(intracellular);GO:0005634(nucleus);GO:0005737(cytoplasm);GO:0009611(response to wounding);GO:0016310(phosphorylation);GO:0032957(inositol trisphosphate metabolic process);GO:0047325(inositol tetrakisphosphate 1-kinase activity);GO:0052725(inositol-1,3,4-trisphosphate 6-kinase activity);GO:0052726(i…	00562(Inositol phosphate metabolism);04070(Phosphatidylinositol signaling system);04070(Phosphatidylinositol signaling system)	K00913	EC:2.7.1.159 2.7.1.134	Hypothetical conserved gene	2.02023	1.60743	2.50626	2.14538	2.06501	2.22068	1.91959	1.57488	1.54916	1.7913	1.65283	1.62904	2.02122	1.78766	2.90976	3.33501	1.98365	3.0083
MSTRG.10707	Os03g0726400	Os03t0726400-01;MSTRG.10707.2	GO:0003674(molecular_function);GO:0005768(endosome);GO:0005794(Golgi apparatus);GO:0005802(trans-Golgi network);GO:0008150(biological_process)	NA	NA	NA	Conserved hypothetical protein	16.3474	23.0065	23.0562	2.7057	18.7943	19.7337	22.3291	31.0327	3.67614	21.9935	32.2433	31.8024	12.8847	18.8101	20.0382	26.6099	29.3608	19.3879
MSTRG.10708	Os03g0726500	MSTRG.10708.1;Os03t0726500-01	GO:0016021(integral component of membrane)	NA	NA	NA	Protein of unknown function DUF81 domain containing protein	14.6632	12.8912	13.3964	14.4806	15.1324	14.2516	5.29055	5.47202	6.03089	3.40929	3.29647	3.68166	18.3515	16.2745	32.6236	3.89604	4.42189	3.48347
MSTRG.10709	Os03g0726800	Os03t0726800-01	GO:0044255(cellular lipid metabolic process);GO:0052689(carboxylic ester hydrolase activity)	04120(Ubiquitin mediated proteolysis)	K10606	EC:2.3.2.27	Similar to serine esterase family protein	1.2437	1.7497	1.88298	1.52133	1.36517	1.29851	5.72582	4.96332	5.06472	3.56792	5.4411	4.10538	1.16385	1.46914	1.69392	3.80376	4.22936	4.47812
MSTRG.1071	Os01g0267900	MSTRG.1071.1;Os01t0267900-01	GO:0005515(protein binding)	04070(Phosphatidylinositol signaling system);04626(Plant-pathogen interaction)	K02183	NA	Similar to Calmodulin NtCaM3 (Calmodulin NtCaM4) (Calmodulin NtCaM5) (Calmodulin NtCaM6) (Calmodulin NtCaM7) (Calmodulin NtCaM8) (Calmodulin NtCaM11) (Calmodulin NtCaM12)	23.9201	4.12224	4.92447	5.25167	6.696	3.91022	14.8415	11.143	55.5507	16.2316	11.3739	9.18613	2.87931	7.80694	2.49493	13.4282	52.6963	12.582
MSTRG.10710	Os03g0726900	MSTRG.10710.1;Os03t0726900-02;Os03t0726900-01	GO:0004842(ubiquitin-protein transferase activity);GO:0005634(nucleus);GO:0006281(DNA repair);GO:0043240(Fanconi anaemia nuclear complex);GO:0043240(Fanconi anaemia nuclear complex)	04120(Ubiquitin mediated proteolysis);04120(Ubiquitin mediated proteolysis)	K10606	EC:2.3.2.27	Similar to Ubiquitin ligase protein FANCL	0.789163	0.832263	0.685696	0.860197	0.810392	0.750623	1.20011	0.828562	0.848356	0.846341	0.681919	1.09699	0.533486	0.907875	0.451855	0.691409	0.996891	0.90798
MSTRG.10711	Os03g0727100	MSTRG.10711.1;MSTRG.10711.2;Os03t0727100-01	GO:0003674(molecular_function);GO:0005739(mitochondrion)	NA	NA	NA	Conserved hypothetical protein	1.33514	2.15189	3.16936	1.62597	3.17178	2.55749	5.33412	2.61955	4.554	1.84576	4.17904	4.18816	2.47916	3.10746	3.65088	3.08636	4.04454	6.46693
MSTRG.10712	Os03g0727150	Os03t0727150-00	NA	NA	NA	NA	Non-protein coding transcript	0	0	0.039644	0.022958	0	0	0	0	0	0	0	0	0.041177	0.017547	0	0	0	0
MSTRG.10713	Os03g0727200	Os03t0727200-00	GO:0001708(cell fate specification);GO:0003700(transcription factor activity, sequence-specific DNA binding);GO:0005515(protein binding);GO:0005634(nucleus);GO:0006355(regulation of transcription, DNA-templated);GO:0010051(xylem and phloem pattern formation);GO:0010089(xylem development);GO:0043565(sequence-specific DNA binding);GO:0045165(cell fate commitment)	NA	NA	NA	Similar to HOS13 protein (Fragment)	0	0	0	0	0	0.016193	0	0	0.024841	0	0	0	0.026973	0	0.010438	0	0	0.022298
MSTRG.10714	Os03g0727600	Os03t0727600-01	GO:0016847(1-aminocyclopropane-1-carboxylate synthase activity)	00270(Cysteine and methionine metabolism)	K01762	EC:4.4.1.14	ACC synthase%2C Ethylene biosynthesi	0.225878	0.176459	0.087581	0.131284	0.107564	0.256929	2.87142	2.91255	1.8863	1.27199	2.65538	5.9775	0.210217	0.06064	0.044273	1.83326	2.51419	1.1734
MSTRG.10715	Os03g0727800	Os03t0727800-01	NA	NA	NA	NA	Cyclin-like F-box domain containing protein	0.208033	0.545994	0.201559	0	0.578191	0	0	0	1.35571	0	0	0	0.063687	0	0.161178	0	1.72119	0
MSTRG.10716	Os03g0727900	MSTRG.10716.1;MSTRG.10716.2	NA	NA	NA	NA		2.7498	4.33229	3.98978	3.13756	3.7502	3.77473	4.60867	5.71447	5.02363	3.85038	5.50058	5.65962	2.32487	3.90117	3.43053	3.40353	5.52061	7.69924
MSTRG.10717	Os03g0728100	Os03t0728100-01;MSTRG.10717.2;Os03t0728100-02	GO:0005739(mitochondrion);GO:0005739(mitochondrion)	04141(Protein processing in endoplasmic reticulum);04141(Protein processing in endoplasmic reticulum)	K09523	NA	Heat shock protein DnaJ%2C N-terminal domain containing protein	4.77634	4.66853	3.93405	5.47357	4.58648	4.99866	7.93113	7.14048	5.93365	4.76441	5.98135	6.92363	4.73595	4.60405	5.12461	7.37748	5.33823	4.01335
MSTRG.10719	Os03g0728500	Os03t0728500-01	GO:0005634(nucleus);GO:0008150(biological_process)	NA	NA	NA	Forkhead-associated domain containing protein	0.441001	0.826546	0.245799	1.36813	0.706156	0.926866	0.028877	1.22126	1.70118	2.73689	1.04657	1.7941	0.077776	2.97931	0.393233	2.61339	1.70199	2.19482
MSTRG.1072	Os01g0268100	MSTRG.1072.1;MSTRG.1072.2;Os01t0268100-01	GO:0005215(transporter activity);GO:0016021(integral component of membrane);GO:0055085(transmembrane transport)	03040(Spliceosome)	K12818	EC:3.6.4.13	Similar to Major facilitator superfamily antiporter	8.80478	8.01876	10.9674	8.39295	9.73911	9.91938	5.2754	5.68093	5.8737	4.16055	6.31188	7.88833	5.91993	8.83952	9.73545	5.90891	6.41436	4.84399
MSTRG.10720	Os03g0728600	MSTRG.10720.1;MSTRG.10720.2;Os03t0728600-01	GO:0005634(nucleus)	NA	NA	NA	Conserved hypothetical protein	1.03982	1.85729	1.90861	1.30724	1.68644	1.82563	5.88338	5.09314	5.85975	5.19888	6.33927	5.94319	0.179494	3.2326	1.57144	4.41436	4.76258	7.60789
MSTRG.10721		MSTRG.10721.1	NA	NA	NA	NA		0.841019	0.271441	0.315064	1.60386	0.474365	0.293976	1.59063	0.795761	0.355797	2.05281	0.436705	0.701255	0.652624	1.26705	0.173777	1.38365	0.347818	0.438076
MSTRG.10722	Os03g0728800	Os03t0728800-01;Os03t0728800-02	GO:0004004(ATP-dependent RNA helicase activity);GO:0010501(RNA secondary structure unwinding);GO:0010501(RNA secondary structure unwinding)	03040(Spliceosome);03040(Spliceosome)	K12835	EC:3.6.4.13	Similar to cDNA clone:J013129E17%2C full insert sequence	4.89892	6.76514	6.95571	5.46383	6.79537	7.44071	10.1992	13.7596	9.76125	11.3477	10.4938	13.4579	2.79627	10.6526	5.87781	6.75052	13.9971	22.5298
MSTRG.10723	Os03g0728900	MSTRG.10723.2;MSTRG.10723.1;Os03t0728900-00	GO:0005634(nucleus)	04141(Protein processing in endoplasmic reticulum)	K07953	EC:3.6.5.-	Helix-loop-helix DNA-binding domain containing protein	0.616385	1.62618	1.11283	0.859086	1.48185	1.04129	7.9118	7.11081	7.8339	8.11834	7.58373	7.27985	0.761747	1.69563	1.23853	9.05521	7.47874	9.50101
MSTRG.10724	Os03g0729100;Os03g0729000	MSTRG.10724.1;MSTRG.10724.2;MSTRG.10724.3;Os03t0729000-01;Os03t0729100-01	GO:0005739(mitochondrion);GO:0006508(proteolysis);GO:0008237(metallopeptidase activity);GO:0009408(response to heat);GO:0009644(response to high light intensity);GO:0016021(integral component of membrane);GO:0031969(chloroplast membrane);GO:0042542(response to hydrogen peroxide);GO:0003674(molecular_function);GO:0008150(biological_process);GO:0009507(chloroplast);GO:0016021(integral component of …	NA	NA	NA	Similar to Peptidase%2C M50 family;Protein of unknown function DUF3054 domain containing protein	32.0297	25.4028	29.995	28.5346	28.7471	29.0855	1.721	1.53423	1.20011	1.29949	1.6518	1.52952	26.7496	23.0722	42.8962	1.44067	1.91701	2.0925
MSTRG.10725	Os03g0729200	MSTRG.10725.1;Os03t0729200-03;Os03t0729200-02;Os03t0729200-01	GO:0009507(chloroplast);GO:0009570(chloroplast stroma);GO:0009570(chloroplast stroma)	NA	NA	NA	Similar to predicted protein	38.9081	41.6737	49.3346	34.4291	46.8165	50.9851	9.87557	12.4809	13.3751	9.46273	13.0396	13.5582	28.5454	43.766	65.8797	9.04983	12.2199	11.8878
MSTRG.10726	Os03g0729300	Os03t0729300-01;MSTRG.10726.2;MSTRG.10726.3	GO:0009507(chloroplast);GO:0009570(chloroplast stroma)	NA	NA	NA	Thioredoxin-like fold domain containing protein	22.8941	21.3055	22.6342	17.8844	19.9856	23.9671	2.38464	3.11496	3.0046	2.0623	3.53456	3.03452	20.9799	19.4527	38.6291	4.56642	2.87435	2.04354
MSTRG.10727	Os03g0729500	MSTRG.10727.1;Os03t0729500-01	GO:0005515(protein binding);GO:0005524(ATP binding);GO:0005634(nucleus);GO:0006351(transcription, DNA-templated);GO:0006355(regulation of transcription, DNA-templated);GO:0009624(response to nematode);GO:0048364(root development);GO:0048366(leaf development);GO:0061062(regulation of nematode larval development)	NA	NA	NA	Transcription factor%2C Floral organ developmen	0.613521	2.99575	1.00018	1.25551	2.55759	2.17261	15.8714	21.0414	17.4386	20.073	16.4793	18.3309	0.215961	10.141	0.733447	11.204	26.7735	53.5651
MSTRG.10728	Os03g0729700;Os03g0729600	MSTRG.10728.1;Os03t0729600-01	NA	NA	NA	NA	Conserved hypothetical protein	3.23387	3.14496	1.99763	3.2413	0.999879	0.950098	2.46733	2.0296	0.315197	1.80272	1.13864	5.08514	1.48803	1.89109	1.06429	0.299107	0.408176	1.37696
MSTRG.10729	Os03g0729800	Os03t0729800-00	GO:0005634(nucleus);GO:0008152(metabolic process);GO:0016597(amino acid binding)	NA	NA	NA	Hypothetical conserved gene	0	0.152232	0.119749	0.023947	0.105892	0.032444	0.152679	0.186539	0.284068	0.42843	0.192909	0.464776	0	0.065358	0	0.369985	0.11145	0.158168
MSTRG.1073	Os01g0268201	Os01t0268201-00	NA	NA	NA	NA	Non-protein coding transcript	1.27249	0.750401	1.10681	1.08274	1.126	0.809901	0.692149	0.557355	0.628095	0.686832	0.739802	0.98308	0.96996	1.08748	0.961157	0.566595	0.929599	0.397759
MSTRG.10730	Os03g0729900	Os03t0729900-01	GO:0003674(molecular_function);GO:0005634(nucleus);GO:0008150(biological_process)	NA	NA	NA	BSD domain containing protein	5.54347	6.36743	5.50033	6.76641	6.05335	5.77131	9.57266	8.07863	9.07414	10.3515	8.84648	9.83101	4.21625	5.82063	3.68751	9.46287	8.91672	6.69217
MSTRG.10731	Os03g0730301	MSTRG.10731.1	NA	NA	NA	NA		0.318569	0.238275	0.344648	0.396521	0.039659	0.310553	0	0.068379	0	0	0	0.123266	1.03267	0.186676	0.200267	0.054553	0.053516	0.223902
MSTRG.10732	Os03g0730000	MSTRG.10732.1;MSTRG.10732.2;MSTRG.10732.3;MSTRG.10732.4;Os03t0730000-01	GO:0004607(phosphatidylcholine-sterol O-acyltransferase activity);GO:0005576(extracellular region);GO:0005773(vacuole);GO:0005774(vacuolar membrane);GO:0006629(lipid metabolic process);GO:0008374(O-acyltransferase activity);GO:0016021(integral component of membrane)	00564(Glycerophospholipid metabolism)	K06129	EC:3.1.1.5	Lecithin:cholesterol acyltransferase family protein	7.82556	5.04398	0.592778	8.79031	5.49819	4.93273	2.04361	0.936206	1.57091	1.99889	1.98086	0.203537	7.79719	6.1024	7.94293	2.54721	0.0214486	1.06336
MSTRG.10733	Os03g0730100	Os03t0730100-00	NA	NA	NA	NA	Hypothetical protein	0.441305	0.305937	0.439759	0.736735	0.403682	0.355386	0.017843	0.23122	0.224037	0.432909	0.316095	0.344124	0.318151	0.428273	0.316841	0.337904	0.054328	0.36301
MSTRG.10734	Os03g0730400	MSTRG.10734.1;MSTRG.10734.2;MSTRG.10734.3;MSTRG.10734.4;Os03t0730400-01;MSTRG.10734.6;Os03t0730400-02	GO:0004185(serine-type carboxypeptidase activity);GO:0016747(transferase activity, transferring acyl groups other than amino-acyl groups);GO:0019748(secondary metabolic process);GO:0051603(proteolysis involved in cellular protein catabolic process);GO:0051603(proteolysis involved in cellular protein catabolic process)	00940(Phenylpropanoid biosynthesis);00940(Phenylpropanoid biosynthesis)	K09756	EC:3.4.16.- 2.3.1.91	Similar to Serine carboxypeptidase family protein%2C expressed	6.26371	7.68066	6.16564	6.98457	5.23803	6.85846	4.08353	4.35513	3.75014	2.51375	4.11397	5.7034	4.12563	5.34809	5.0451	4.94738	5.11978	3.21067
MSTRG.10735	Os03g0730433	Os03t0730433-00	NA	NA	NA	NA	Hypothetical protein	0.602458	0.549424	0.520591	0.676853	0.254125	0.344481	0.248176	0.208907	0.103632	0.205647	0.205889	0.256929	0.470526	0.411141	0.467165	0.503759	0.281388	0.206926
MSTRG.10736	Os03g0730500	MSTRG.10736.1;Os03t0730500-01;Os03t0730500-02	GO:0004185(serine-type carboxypeptidase activity);GO:0016747(transferase activity, transferring acyl groups other than amino-acyl groups);GO:0019748(secondary metabolic process);GO:0051603(proteolysis involved in cellular protein catabolic process);GO:0051603(proteolysis involved in cellular protein catabolic process)	00940(Phenylpropanoid biosynthesis);00940(Phenylpropanoid biosynthesis)	K09756	EC:3.4.16.- 2.3.1.91	Peptidase S10%2C serine carboxypeptidase family protein	4.4402	5.33485	6.6024	7.4072	4.66906	5.88793	0.0521227	0.0494127	0.0975832	0.0436179	0.0391634	0.0465247	3.82311	4.47582	3.10725	0.0693106	0.0673924	0.074267
MSTRG.10737	Os03g0730600	MSTRG.10737.1	NA	NA	NA	NA		0	0	0	0	0	0	0.016861	0	0.031596	0.017297	0.015485	0	1.39031	0	0	0.030803	0	0.015036
MSTRG.10738	Os03g0730800	MSTRG.10738.1;MSTRG.10738.3;MSTRG.10738.2;Os03t0730800-01	GO:0005388(calcium-transporting ATPase activity);GO:0005887(integral component of plasma membrane);GO:0006874(cellular calcium ion homeostasis);GO:0043231(intracellular membrane-bounded organelle)	00190(Oxidative phosphorylation)	K01535	EC:3.6.3.6	Calcium-transporting ATPase 3%2C endoplasmic reticulum-type (EC 3.6.3.8)	6.11807	6.98739	8.67682	8.2589	8.21026	8.127	11.322	12.855	9.56903	11.866	10.7162	11.3437	4.42485	9.65861	5.21489	10.2881	13.8685	17.2044
MSTRG.1074	Os01g0268300	Os01t0268300-01;MSTRG.1074.2;MSTRG.1074.3;Os01t0268300-02	GO:0003918(DNA topoisomerase type II (ATP-hydrolyzing) activity);GO:0006265(DNA topological change);GO:0006268(DNA unwinding involved in DNA replication);GO:0007059(chromosome segregation);GO:0009295(nucleoid);GO:0009330(DNA topoisomerase complex (ATP-hydrolyzing));GO:0009330(DNA topoisomerase complex (ATP-hydrolyzing))	NA	NA	NA	Similar to DNA gyrase subunit B%2C chloroplastic/mitochondrial	16.4214	15.4984	15.8714	13.3776	14.8507	14.4641	7.28268	8.84289	5.99449	7.7787	7.40869	8.28393	10.4401	14.7414	13.552	7.31295	9.05804	15.4234
MSTRG.10740	Os03g0731025	Os03t0731025-01	NA	NA	NA	NA	Hypothetical gene	5.4239	2.74817	2.28265	4.09151	3.47688	1.95709	5.46457	3.14339	3.21947	5.40842	2.27034	2.86469	4.71963	2.5196	2.62428	5.394	3.12244	6.10756
MSTRG.10741	Os03g0731050	MSTRG.10741.2;MSTRG.10741.3	NA	NA	NA	NA		4.75674	3.40848	3.91808	4.27993	4.48644	3.66877	5.41515	3.40406	3.89646	6.71591	4.24735	4.31646	3.74787	4.0531	2.60175	4.54823	4.53017	4.22422
MSTRG.10742	Os03g0731100	MSTRG.10742.1;MSTRG.10742.2;Os03t0731100-01	NA	NA	NA	NA	Photosystem I reaction centre subunit N family protein	6.0066	4.1774	3.64055	5.11025	3.40073	3.42967	0.409103	0.104415	0.212072	0.591956	0.302848	0.415186	5.99884	4.10812	5.15822	0.242556	0.212655	0.437881
MSTRG.10743	Os03g0731500	MSTRG.10743.1;Os03t0731500-01;Os03t0731500-02	GO:0004222(metalloendopeptidase activity);GO:0005737(cytoplasm);GO:0005925(focal adhesion);GO:0006508(proteolysis);GO:0007155(cell adhesion);GO:0016021(integral component of membrane);GO:0016021(integral component of membrane)	NA	NA	NA	Similar to Major surface glycoprotein-like	25.1048	34.1534	35.5077	29.0576	28.9904	36.0922	29.8417	40.3349	33.3776	28.5421	41.605	39.8218	21.543	33.3838	28.6742	31.8315	37.4492	31.5433
MSTRG.10744	Os03g0731800	Os03t0731800-01	GO:0005737(cytoplasm);GO:0008150(biological_process);GO:0016021(integral component of membrane);GO:0016740(transferase activity)	NA	NA	NA	Similar to Regulatory protein	1.37173	0.580597	0.414261	1.34478	0.432281	0.494532	0.225608	0.045806	0.122219	0.121675	0.054011	0.14912	1.1288	1.01541	1.10852	0.089158	0.045848	0.175532
MSTRG.10746	Os03g0731900	Os03t0731900-01	GO:0009507(chloroplast);GO:0009570(chloroplast stroma);GO:0019288(isopentenyl diphosphate biosynthetic process, methylerythritol 4-phosphate pathway);GO:0046429(4-hydroxy-3-methylbut-2-en-1-yl diphosphate synthase activity);GO:0046677(response to antibiotic);GO:0046872(metal ion binding);GO:0050992(dimethylallyl diphosphate biosynthetic process);GO:0051538(3 iron, 4 sulfur cluster binding);GO:005…	00900(Terpenoid backbone biosynthesis)	K03527	EC:1.17.7.4	Similar to Isopentenyl/dimethylallyl diphosphate synthase (Fragment)	353.617	330.302	345.669	324.947	333.797	357.569	23.1645	34.3301	32.7817	33.8286	29.918	33.9463	280.222	313.964	543.784	31.4076	35.5028	36.6808
MSTRG.10747	Os03g0732000	MSTRG.10747.1;MSTRG.10747.2;Os03t0732000-00	GO:0009507(chloroplast);GO:0009570(chloroplast stroma);GO:0019288(isopentenyl diphosphate biosynthetic process, methylerythritol 4-phosphate pathway);GO:0046429(4-hydroxy-3-methylbut-2-en-1-yl diphosphate synthase activity);GO:0046677(response to antibiotic);GO:0046872(metal ion binding);GO:0050992(dimethylallyl diphosphate biosynthetic process);GO:0051538(3 iron, 4 sulfur cluster binding);GO:005…	00900(Terpenoid backbone biosynthesis)	K03527	EC:1.17.7.4	Similar to 4-hydroxy-3-methylbut-2-enyl diphosphate reductase	0.0594177	0	0.0143919	0.0142472	0	0	2.18803	1.0374	0.99594	2.68322	2.28189	1.39538	0	0.0066429	0	4.24667	1.64213	2.65346
MSTRG.10748	Os03g0732200	MSTRG.10748.1;MSTRG.10748.2;MSTRG.10748.3;Os03t0732200-01	GO:0000139(Golgi membrane);GO:0003924(GTPase activity);GO:0005525(GTP binding);GO:0005737(cytoplasm);GO:0005774(vacuolar membrane);GO:0005794(Golgi apparatus);GO:0005829(cytosol);GO:0005874(microtubule);GO:0005886(plasma membrane);GO:0006896(Golgi to vacuole transport);GO:0008289(lipid binding);GO:0009506(plasmodesma);GO:0009524(phragmoplast);GO:0016020(membrane);GO:0030136(clathrin-coated vesicl…	04144(Endocytosis)	K01528	EC:3.6.5.5	Similar to dynamin-2A	16.3114	15.5861	14.9256	17.8456	15.2421	15.1729	5.89906	5.26955	5.61825	7.37404	6.99357	7.42062	13.9398	16.3649	15.3585	7.27664	8.29895	11.2712
MSTRG.10749	Os03g0732100	MSTRG.10749.1;Os03t0732100-01	GO:0003677(DNA binding);GO:0003700(transcription factor activity, sequence-specific DNA binding);GO:0005634(nucleus);GO:0006351(transcription, DNA-templated);GO:0006355(regulation of transcription, DNA-templated);GO:0009965(leaf morphogenesis)	NA	NA	NA	Similar to Homeodomain protein JUBEL1	27.6438	14.4416	14.6112	36.1996	15.6121	14.3053	7.81947	3.72746	4.76318	6.59169	4.98342	4.52736	25.3905	12.0632	15.4049	8.22033	4.5175	2.149
MSTRG.1075	Os01g0268600	Os01t0268600-01;MSTRG.1075.2	GO:0000023(maltose metabolic process);GO:0003824(catalytic activity);GO:0004553(hydrolase activity, hydrolyzing O-glycosyl compounds);GO:0004558(alpha-1,4-glucosidase activity);GO:0005975(carbohydrate metabolic process);GO:0008152(metabolic process);GO:0016787(hydrolase activity);GO:0016798(hydrolase activity, acting on glycosyl bonds);GO:0030246(carbohydrate binding);GO:0032450(maltose alpha-glu…	00510(N-Glycan biosynthesis);04141(Protein processing in endoplasmic reticulum)	K05546	EC:3.2.1.84	Glycoside hydrolase%2C family 31 protein	0.732571	0.404888	0.823618	0.556294	0.536957	0.583129	0.0719853	0.0236878	0.0406565	0.0737458	0.0597317	0.0142019	0.374436	0.354389	0.654994	0.066306	0.049205	0.0128986
MSTRG.10750	Os03g0732700	Os03t0732700-01	NA	NA	NA	NA	Similar to Homeodomain protein JUBEL1	0	0.382913	0.03517	0	0.011556	0.002487	0	0	0.05217	0	0	0.04381	0	0.010658	0	0	0	0
MSTRG.10751	Os03g0733000	MSTRG.10751.1	NA	NA	NA	NA		0.105971	0	0	1.09827	0.005217	0	0.066554	0	0.100328	0	0.008083	0	0	0	0	0.053049	0	0
MSTRG.10752	Os03g0733000	Os03t0733000-01	NA	NA	NA	NA	Conserved hypothetical protein	1.84154	0.123671	0	0.052621	0.75376	0.075263	1.09533	0	1.1471	0.135866	0.559298	0.285942	0	0.076636	0.03792	1.0936	0.284319	0
MSTRG.10753	Os03g0733200	MSTRG.10753.1;MSTRG.10753.2;MSTRG.10753.3;Os03t0733200-00	NA	NA	NA	NA	Non-protein coding transcript	0	0.191714	0.147104	0	0.130962	0.398863	11.6892	4.62211	7.76469	16.3915	7.09284	8.71667	0	0.186058	0	11.3906	18.9416	6.13645
MSTRG.10754		MSTRG.10754.1	NA	NA	NA	NA		0.293213	0.272658	0.176994	0.508337	0.597492	0.2252	2.99125	1.66082	1.60166	4.14657	1.51856	1.5204	0.159187	0.894665	0.067532	1.2726	2.22694	4.90107
MSTRG.10755	Os03g0733600	Os03t0733600-01	GO:0003713(transcription coactivator activity);GO:0005515(protein binding);GO:0005634(nucleus);GO:0006351(transcription, DNA-templated);GO:0006355(regulation of transcription, DNA-templated);GO:0008283(cell proliferation);GO:0009955(adaxial/abaxial pattern specification);GO:0048366(leaf development)	NA	NA	NA	SSXT family protein	0.07053	0.196372	0.034397	0.085983	0.135184	0.092884	2.414	1.22021	1.13762	3.4799	1.30316	0.622146	0	0.960315	0	2.01737	1.81668	2.73226
MSTRG.10756	Os03g0733400	MSTRG.10756.1;MSTRG.10756.3	NA	NA	NA	NA		5.16921	17.5191	19.3103	12.6948	18.9268	19.5671	5.28835	22.4238	18.7233	7.80044	21.9048	20.3094	0.0932249	29.6081	12.7149	10.0804	24.6287	30.8787
MSTRG.10757	Os03g0733500	Os03t0733500-00	NA	NA	NA	NA	Hypothetical protein	0	0.051816	0.054081	0	0	0	0	0.104405	0.04821	0	0.141882	0.092897	0	0	0	0.020216	0.024111	0.371922
MSTRG.10758		MSTRG.10758.1	NA	NA	NA	NA		0	0	0	0	0	0	0.513101	0.749413	1.28806	1.90512	3.83647	1.54742	0	0	0	0.440749	0.231541	0
MSTRG.10759	Os03g0733800	MSTRG.10759.1;Os03t0733800-00	GO:0005789(endoplasmic reticulum membrane);GO:0051604(protein maturation)	04141(Protein processing in endoplasmic reticulum)	K10950	EC:1.8.4.-	Endoplasmic reticulum oxidoreductin 1 family protein	8.48096	10.1841	11.1039	9.76338	11.8955	11.2635	14.8212	18.3424	18.8845	16.0807	17.5249	16.6365	6.4923	11.8741	9.03055	14.2007	19.0768	20.6332
MSTRG.1076	Os01g0268800	Os01t0268800-01;Os01t0268800-02;MSTRG.1076.3	GO:0004252(serine-type endopeptidase activity);GO:0008150(biological_process);GO:0016021(integral component of membrane);GO:0016021(integral component of membrane)	NA	NA	NA	Ubiquitin-associated/translation elongation factor EF1B%2C N-terminal%2C eukaryote domain containing protein	6.10986	7.18567	7.89159	6.06744	10.2126	6.78394	12.406	16.2325	16.7747	10.999	15.0567	13.4612	5.77875	7.47574	7.47755	20.3754	15.016	11.823
MSTRG.10760	Os03g0733900	MSTRG.10760.1	NA	NA	NA	NA		0	0	0	0.0557226	0	0	5.76522	4.70281	4.17753	6.27866	3.48934	4.44016	0	0	0	4.43984	0.818084	6.87338
MSTRG.10761	Os03g0734000	Os03t0734000-01	NA	NA	NA	NA	Pentatricopeptide repeat containing protein	0	0	0	0.064355	0	0	0.066158	0.120876	0.213318	3.19022	0.213421	0.052424	0	0	0	0.135289	0.509584	0.496746
MSTRG.10762	Os03g0734100;Os03g0734200	Os03t0734100-01;MSTRG.10762.1;Os03t0734100-02;Os03t0734200-01	NA	NA	NA	NA	Conserved hypothetical protein	0.0864804	0.252634	0.242067	0.357841	0.101139	0.241677	4.14998	6.18777	5.44019	39.7961	3.92132	8.47244	0.152939	0.197289	1.05956	30.2271	3.51275	1.15872
MSTRG.10763	Os03g0734300	Os03t0734300-01	GO:0004867(serine-type endopeptidase inhibitor activity);GO:0005576(extracellular region);GO:0006979(response to oxidative stress);GO:0016021(integral component of membrane)	NA	NA	NA	Similar to Proteinase inhibitor type II CEVI57 precursor	0.154034	0.437684	1.27539	2.18508	1.88027	0.625964	0.31421	0	0.09021	4.12154	0	0	0	0.806406	1.87885	0.284242	0.255114	0
MSTRG.10764	Os03g0734700	MSTRG.10764.1;MSTRG.10764.2;MSTRG.10764.3;Os03t0734700-01;MSTRG.10764.5	GO:0003735(structural constituent of ribosome);GO:0006412(translation)	04146(Peroxisome)	K13354	NA	Mitochondrial substrate carrier family protein	3.44174	3.06354	3.15481	3.67105	2.12118	2.54797	4.51497	3.06753	3.3489	4.96394	3.56259	2.71743	2.60496	3.56883	3.14922	4.76427	3.70276	4.83921
MSTRG.10765	Os03g0735000;Os03g0734900	MSTRG.10765.1;MSTRG.10765.2;MSTRG.10765.3;MSTRG.10765.4;Os03t0734900-00;Os03t0735000-02;Os03t0735000-01	GO:0000977(RNA polymerase II regulatory region sequence-specific DNA binding);GO:0001085(RNA polymerase II transcription factor binding);GO:0001228(transcriptional activator activity, RNA polymerase II transcription regulatory region sequence-specific binding);GO:0003682(chromatin binding);GO:0005634(nucleus);GO:0005667(transcription factor complex);GO:0030154(cell differentiation);GO:0005524(ATP…	04712(Circadian rhythm - plant);00500(Starch and sucrose metabolism);00520(Amino sugar and nucleotide sugar metabolism);00520(Amino sugar and nucleotide sugar metabolism)	K12127;K00975	EC:2.7.7.27	Similar to CCT motif family protein%2C expressed;Similar to Glucose-1-phosphate adenylyltransferase	45.7851	40.1561	41.6158	46.5529	39.0229	42.5558	6.09108	5.3123	4.70822	5.46564	5.63995	4.58999	31.4293	32.4889	44.1303	6.33201	4.99344	4.24151
MSTRG.10766	Os03g0735025	Os03t0735025-00;MSTRG.10766.2;MSTRG.10766.3	NA	NA	NA	NA	Hypothetical gene	1.57669	1.49638	1.98885	2.49495	0.448281	0.675766	0.0236928	0.0725543	0.0639426	0.0142148	0.0869588	0.0590489	1.49012	0.743516	0.868252	0	0.0388455	0.0741413
MSTRG.10767	Os03g0735100	Os03t0735100-01	GO:0000166(nucleotide binding);GO:0005634(nucleus);GO:0009793(embryo development ending in seed dormancy);GO:0010073(meristem maintenance);GO:0010305(leaf vascular tissue pattern formation);GO:0010311(lateral root formation);GO:0010449(root meristem growth);GO:0035266(meristem growth);GO:0048366(leaf development);GO:0048569(post-embryonic organ development);GO:2000012(regulation of auxin polar tr…	03008(Ribosome biogenesis in eukaryotes)	K14548	NA	Quinoprotein amine dehydrogenase%2C beta chain-like domain containing protein	10.4366	13.9932	14.3102	12.415	14.9555	14.2559	18.1182	23.1198	16.9001	19.6992	18.4295	21.5594	6.62095	17.0387	12.2255	15.0938	22.1336	31.3507
MSTRG.10768	Os03g0735150	Os03t0735150-00	NA	NA	NA	NA	Hypothetical protein	0.176093	0.245777	0.194186	0.175101	0.272408	0.255527	0.342439	0.318356	0.178069	0.241941	0.157255	0.250091	0.087264	0.149746	0.160586	0.354974	0.217405	0.234453
MSTRG.10769	Os03g0735300	MSTRG.10769.1;Os03t0735300-01;Os03t0735300-02	GO:0003676(nucleic acid binding);GO:0005829(cytosol);GO:0005829(cytosol)	03013(RNA transport);03008(Ribosome biogenesis in eukaryotes);03008(Ribosome biogenesis in eukaryotes)	K14525	EC:3.1.26.5	Hypothetical conserved gene	13.7392	13.7785	10.9739	14.9787	14.8818	11.6537	24.1507	23.9463	20.5566	33.4576	21.1759	23.1396	6.37383	20.7342	7.26191	19.4347	22.0183	27.794
MSTRG.1077	Os01g0268900	Os01t0268900-01	NA	NA	NA	NA	Conserved hypothetical protein	3.67989	4.23325	5.49896	2.82397	4.96375	4.65814	3.23175	2.796	3.2452	2.74638	2.28269	2.5048	1.90314	4.34146	3.26823	2.05326	2.72996	5.35879
MSTRG.10770	Os03g0735400	MSTRG.10770.1;Os03t0735400-01	NA	NA	NA	NA	Hypothetical gene	2.74701	2.7584	2.18658	2.77636	1.77315	1.77641	1.96363	1.60965	1.11889	2.56938	1.74104	1.07381	1.79501	2.86777	0.922161	1.55681	1.34298	2.39734
MSTRG.10771	Os03g0736000	MSTRG.10771.1;MSTRG.10771.2;MSTRG.10771.3;Os03t0736000-01;MSTRG.10771.5;Os03t0736000-02	GO:0000288(nuclear-transcribed mRNA catabolic process, deadenylation-dependent decay);GO:0000932(cytoplasmic mRNA processing body);GO:0017148(negative regulation of translation);GO:0030015(CCR4-NOT core complex);GO:0030015(CCR4-NOT core complex)	03018(RNA degradation);03018(RNA degradation)	K12605	NA	Similar to NOT2/NOT3/NOT5 family protein%2C expressed	10.0251	10.7688	11.0196	11.1509	9.52402	10.8069	11.817	13.2494	10.156	13.6829	12.1514	12.3377	7.26685	12.7616	9.02669	12.6443	13.1388	17.0227
MSTRG.10772	Os03g0736200	Os03t0736200-00	GO:0005739(mitochondrion);GO:0008150(biological_process)	03018(RNA degradation)	K14442	EC:3.6.4.13	Pentatricopeptide repeat domain containing protein	1.11238	0	0	1.47935	0	0	0	0	0	0	0	0	1.07106	0	0	0	0	0
MSTRG.10773	Os03g0736300	Os03t0736300-01;Os03t0736300-02	GO:0004553(hydrolase activity, hydrolyzing O-glycosyl compounds);GO:0005768(endosome);GO:0005769(early endosome);GO:0005794(Golgi apparatus);GO:0005802(trans-Golgi network);GO:0005886(plasma membrane);GO:0008810(cellulase activity);GO:0009504(cell plate);GO:0009735(response to cytokinin);GO:0009826(unidimensional cell growth);GO:0016021(integral component of membrane);GO:0030244(cellulose biosynt…	00500(Starch and sucrose metabolism);00500(Starch and sucrose metabolism)	K01179	EC:3.2.1.4	Similar to Endoglucanase 10	96.2405	152.821	146.068	129.094	151.337	149.04	104.863	235.155	118.748	115.848	136.927	168.677	95.3627	150.974	89.879	110.277	141.169	107.847
MSTRG.10774	Os03g0736400	Os03t0736400-02;Os03t0736400-01	GO:0008168(methyltransferase activity);GO:0031167(rRNA methylation);GO:0031167(rRNA methylation)	NA	NA	NA	Protein of unknown function methylase putative domain containing protein	15.3983	18.3466	26.7528	19.3299	23.6686	22.7837	2.15543	3.53675	2.0612	2.00451	3.77019	3.25797	11.5319	14.8291	9.26349	2.73341	3.41312	5.86021
MSTRG.10775	Os03g0736500	Os03t0736500-01	GO:0000149(SNARE binding);GO:0005484(SNAP receptor activity);GO:0005886(plasma membrane);GO:0006886(intracellular protein transport);GO:0006887(exocytosis);GO:0006906(vesicle fusion);GO:0012505(endomembrane system);GO:0016021(integral component of membrane);GO:0031201(SNARE complex);GO:0048278(vesicle docking)	04130(SNARE interactions in vesicular transport)	K08486	NA	Syntaxin-related protein KNOLLE (Syntaxin 111) (AtSYP111)	0	0	0	0	0	0	0	0	14.2558	0	3.31181	0	0	0	0	0	0	0
MSTRG.10776	Os03g0736600	MSTRG.10776.1;Os03t0736600-01	NA	00190(Oxidative phosphorylation);00195(Photosynthesis)	K02113	NA	Similar to ATP synthase	89.5637	3.18936	3.59043	16.6688	2.34043	2.36957	0.386188	1.29321	0.14161	0.178613	0.086571	1.82659	65.9344	2.81426	67.2381	0.863416	0.728294	1.68238
MSTRG.10777	Os03g0736700	Os03t0736700-03;Os03t0736700-01	GO:0003674(molecular_function);GO:0008150(biological_process);GO:0009507(chloroplast);GO:0009507(chloroplast)	04141(Protein processing in endoplasmic reticulum);04120(Ubiquitin mediated proteolysis);03420(Nucleotide excision repair);03420(Nucleotide excision repair)	K03868	NA	Similar to FIP1	7.24828	4.46511	3.0587	6.93045	5.264	3.58644	33.0782	15.8684	25.5645	41.4162	22.721	18.0202	4.78334	8.46804	3.67686	32.6545	16.5237	10.7207
MSTRG.10778		MSTRG.10778.1	NA	NA	NA	NA		3.97313	0.828928	0.277651	0	0.313025	0.293837	0	0.216928	1.67117	0	0.182877	0	5.10358	0.807046	0.898484	7.46461	0.339551	0.709722
MSTRG.10779	Os03g0736900	Os03t0736900-01	GO:0003674(molecular_function);GO:0008150(biological_process)	NA	NA	NA	Similar to Sorghum bicolor protein targeted either to mitochondria or chloroplast proteins T50848	0	0	0	0	0	0	0	0	0	0	5.89701	0	11.6914	0	9.02016	0	0	0
MSTRG.1078	Os01g0269000	MSTRG.1078.1;MSTRG.1078.2;MSTRG.1078.3;Os01t0269000-01	GO:0004419(hydroxymethylglutaryl-CoA lyase activity);GO:0005739(mitochondrion);GO:0005759(mitochondrial matrix);GO:0006551(leucine metabolic process);GO:0016829(lyase activity)	00650(Butanoate metabolism);00072(Synthesis and degradation of ketone bodies);00280(Valine, leucine and isoleucine degradation);04146(Peroxisome)	K01640	EC:4.1.3.4	Similar to Hydroxymethylglutaryl-CoA lyase	4.2948	5.82905	5.08516	4.90677	4.25004	5.98221	12.8575	10.9713	13.5084	10.1012	11.5185	10.84	3.64151	5.59907	5.09597	13.6054	10.8512	9.35041
MSTRG.10780	Os03g0737000	Os03t0737000-03;Os03t0737000-01	GO:0005739(mitochondrion);GO:0009651(response to salt stress);GO:0045454(cell redox homeostasis);GO:0050897(cobalt ion binding);GO:0050897(cobalt ion binding)	NA	NA	NA	Similar to CBS domain containing protein%2C expressed	28.0025	60.7403	40.1405	29.895	42.418	45.2975	49.7036	79.0489	78.4363	39.1525	64.6471	69.5334	18.4182	37.4345	19.7367	49.5654	62.7734	49.5549
MSTRG.10781	Os03g0737000	MSTRG.10781.1;MSTRG.10781.2	NA	NA	NA	NA		0.180824	1.21733	1.13256	1.26499	1.20582	0.929193	0.7141	1.66003	1.74103	0.350156	1.693	1.55055	0.853011	1.03429	1.54406	0.68848	1.76115	1.09437
MSTRG.10782	Os03g0737200	MSTRG.10782.2;MSTRG.10782.1;MSTRG.10782.3;MSTRG.10782.4;Os03t0737200-01	GO:0034399(nuclear periphery);GO:0051292(nuclear pore complex assembly)	NA	NA	NA	E3-ubiquitin ligase%2C Modulation of the cold stress respons	5.12219	7.34368	7.59448	5.5797	6.6284	7.81587	8.31376	11.9158	9.25639	8.39624	9.98201	10.977	2.67178	9.79027	4.98041	7.96371	11.5703	14.7287
MSTRG.10783	Os03g0737300	Os03t0737300-01	GO:0008150(biological_process);GO:0016791(phosphatase activity)	NA	NA	NA	HAD-superfamily phosphatase%2C subfamily IIIC domain containing protein	1.20534	1.5554	1.41383	1.51879	1.07701	1.68651	13.4046	10.1147	13.9439	10.0741	8.83712	8.49827	1.21733	1.11571	1.36218	15.1243	10.9082	2.96098
MSTRG.10784	Os03g0737400	MSTRG.10784.1;Os03t0737400-01	GO:0008150(biological_process);GO:0016791(phosphatase activity)	01200(Carbon metabolism);01230(Biosynthesis of amino acids);00920(Sulfur metabolism);00270(Cysteine and methionine metabolism)	K01738	EC:2.5.1.47	HAD-superfamily phosphatase%2C subfamily IIIC domain containing protein	9.7663	8.39568	9.25991	9.94492	12.0285	7.87115	7.48286	6.85345	5.57038	7.05743	5.72278	5.23818	8.38456	9.29798	10.4638	6.71136	5.70702	7.43175
MSTRG.10785	Os03g0737600;Os03g0737700	Os03t0737600-01;MSTRG.10785.3;MSTRG.10785.2;Os03t0737700-01	GO:0000307(cyclin-dependent protein kinase holoenzyme complex);GO:0005634(nucleus);GO:0016538(cyclin-dependent protein serine/threonine kinase regulator activity);GO:0045737(positive regulation of cyclin-dependent protein serine/threonine kinase activity);GO:0045944(positive regulation of transcription from RNA polymerase II promoter);GO:1901409(positive regulation of phosphorylation of RNA polym…	03022(Basal transcription factors);03420(Nucleotide excision repair)	K06634	NA	Cyclin H-1;Hypothetical conserved gene	2.92099	2.80521	2.56477	2.87257	3.55709	2.40989	7.33677	5.95508	4.18155	4.61208	6.12575	5.77058	2.47109	2.92642	2.21645	5.5648	4.80337	7.08515
MSTRG.10786	Os03g0737701	Os03t0737701-01	GO:0010264(myo-inositol hexakisphosphate biosynthetic process);GO:0019140(inositol 3-kinase activity)	00562(Inositol phosphate metabolism)	K19517	EC:2.7.1.64	Myo-inositol kinase%2C Phytic acid (PA) biosynthesi	0.530958	0.253255	0.178741	0.252443	0.104777	0.35072	0.917257	0.146999	0.282504	0.38114	0.361508	0.373688	0.480536	0.210244	0.200102	1.26984	0.220378	0.073997
MSTRG.10787	Os03g0737800	MSTRG.10787.1;MSTRG.10787.3	NA	NA	NA	NA		9.3451	13.2665	14.7818	10.6811	14.8914	14.6746	18.4166	24.824	21.5973	19.2902	20.5796	21.258	7.71679	15.8398	8.58424	17.4731	23.8642	25.5406
MSTRG.10788	Os03g0737900	Os03t0737900-01	GO:0003674(molecular_function);GO:0005634(nucleus);GO:0005829(cytosol);GO:0008150(biological_process)	NA	NA	NA	Similar to predicted protein	11.412	15.1579	15.2796	13.6727	17.7608	15.6219	19.0751	19.036	16.0719	20.994	17.823	21.5491	9.08109	16.3299	7.00349	17.3619	22.1608	25.398
MSTRG.10789	Os03g0738000	Os03t0738000-01;MSTRG.10789.2	GO:0000166(nucleotide binding);GO:0005737(cytoplasm);GO:0080008(Cul4-RING E3 ubiquitin ligase complex)	03015(mRNA surveillance pathway)	K08873	EC:2.7.11.1	WD40 repeat-like domain containing protein	2.08476	2.83543	2.46868	2.08212	3.54356	3.0152	6.47576	6.65566	6.58153	6.855	6.44175	7.4443	1.02018	5.06541	1.31675	6.55851	7.41412	13.5901
MSTRG.1079	Os01g0269100	MSTRG.1079.1;Os01t0269100-01	GO:0005093(Rab GDP-dissociation inhibitor activity);GO:0005737(cytoplasm);GO:0005829(cytosol);GO:0005968(Rab-protein geranylgeranyltransferase complex);GO:0006886(intracellular protein transport);GO:0015031(protein transport);GO:0016491(oxidoreductase activity);GO:0017137(Rab GTPase binding);GO:0018344(protein geranylgeranylation);GO:0055114(oxidation-reduction process);GO:2000541(positive regula…	NA	NA	NA	Similar to Rab proteins geranylgeranyltransferase component A 2 (Rab escort protein 2) (REP-2) (Choroideraemia-like protein)	8.67495	10.3376	9.14532	8.72799	10.2068	9.45859	20.1498	17.5771	19.1277	17.6088	16.9417	18.6211	6.0533	13.5411	8.28707	19.0147	19.3819	23.0951
MSTRG.10790	Os03g0738101	Os03t0738101-00	NA	NA	NA	NA	Hypothetical protein	0	0	0	0.053638	0.001064	0	0.223088	0.021478	0.008911	0.107182	0.062032	0.175358	0.007353	0.023092	0.057197	0.111208	0.012887	0.252233
MSTRG.10791	Os03g0738200;Os03g0738300	MSTRG.10791.2;MSTRG.10791.1;MSTRG.10791.3;MSTRG.10791.4;MSTRG.10791.5;MSTRG.10791.6;Os03t0738200-00;Os03t0738300-01	GO:0005634(nucleus);GO:0006281(DNA repair);GO:0016301(kinase activity)	03015(mRNA surveillance pathway)	K08873	EC:2.7.11.1	Hypothetical conserved gene;Hypothetical protein	7.90454	6.25854	7.8791	8.40917	5.81879	7.64955	6.16415	8.92941	6.7354	8.08505	7.43899	7.32298	5.04457	6.67701	7.454	8.77017	8.81832	6.67733
MSTRG.10793	Os03g0738400	Os03t0738400-01;Os03t0738400-02;Os03t0738400-03	GO:0004372(glycine hydroxymethyltransferase activity);GO:0005515(protein binding);GO:0005634(nucleus);GO:0005739(mitochondrion);GO:0005759(mitochondrial matrix);GO:0005829(cytosol);GO:0005886(plasma membrane);GO:0006544(glycine metabolic process);GO:0006563(L-serine metabolic process);GO:0007623(circadian rhythm);GO:0008266(poly(U) RNA binding);GO:0009409(response to cold);GO:0009416(response to …	01200(Carbon metabolism);01230(Biosynthesis of amino acids);00630(Glyoxylate and dicarboxylate metabolism);00260(Glycine, serine and threonine metabolism);00460(Cyanoamino acid metabolism);00670(One carbon pool by folate);00670(One carbon pool by folate)	K00600	EC:2.1.2.1	Similar to Serine hydroxymethyltransferase	1025.48	1021.99	1017.75	876.639	910.325	1030.2	247.392	359.24	321.057	227.851	334.015	366.105	777.895	927.202	1432.95	279.722	330.473	260.325
MSTRG.10794	Os03g0738600	Os03t0738600-01	GO:0005737(cytoplasm);GO:0009611(response to wounding);GO:0016165(linoleate 13S-lipoxygenase activity);GO:0051707(response to other organism)	00591(Linoleic acid metabolism)	K15718	EC:1.13.11.58	Lipoxygenase%2C Seed germination and longevit	0.524484	0.642347	0.0973	0.483756	0.882122	0.789529	34.1365	48.0033	25.6794	30.4524	16.4561	16.5726	0.235438	0.386827	0.352205	28.0857	34.777	44.7383
MSTRG.10795	Os03g0738900	MSTRG.10795.1;Os03t0738900-00	GO:0004871(signal transducer activity);GO:0005886(plasma membrane);GO:0009416(response to light stimulus);GO:0016567(protein ubiquitination)	00902(Monoterpenoid biosynthesis)	K15095	EC:1.1.1.208	NPH3 domain containing protein	11.053	12.0265	13.1009	11.9613	15.054	14.4149	5.23916	2.87862	3.77982	5.15862	3.81061	3.46612	13.4692	1.47282	4.30793	5.18146	2.93611	3.13245
MSTRG.10796	Os03g0739700	Os03t0739700-01	GO:0003674(molecular_function);GO:0005886(plasma membrane);GO:0008150(biological_process);GO:0009941(chloroplast envelope);GO:0016021(integral component of membrane)	NA	NA	NA	Uncharacterised protein family UPF0114 domain containing protein	11.1383	8.38208	7.73683	9.61845	4.09306	8.18924	2.40852	2.36928	2.67776	1.58446	1.83913	2.87064	4.24519	4.27805	7.06295	2.66511	1.53914	1.85956
MSTRG.10797		MSTRG.10797.1	NA	NA	NA	NA		0	0	0	0	0	0	3.59722	0.726498	1.51896	2.69187	1.30319	1.26208	0	0	0	4.06878	1.0341	1.36505
MSTRG.10798	Os03g0740700;Os03g0740600	MSTRG.10798.1;MSTRG.10798.2;Os03t0740600-01;Os03t0740600-02;Os03t0740700-01	GO:0005634(nucleus);GO:0008612(peptidyl-lysine modification to peptidyl-hypusine);GO:0009553(embryo sac development);GO:0034038(deoxyhypusine synthase activity);GO:0050983(deoxyhypusine biosynthetic process from spermidine);GO:0003824(catalytic activity);GO:0005634(nucleus)	00052(Galactose metabolism);00600(Sphingolipid metabolism);00511(Other glycan degradation);00511(Other glycan degradation)	K01190	EC:3.2.1.23	Similar to Deoxyhypusine synthase (EC 2.5.1.46);Protein similar to CwfJ%2C C-terminal 2 domain containing protein	3.93353	5.36096	5.65174	3.86157	5.30889	5.8461	7.40209	8.39157	7.22239	6.3269	6.96069	7.36151	3.52568	5.98205	4.83338	6.19847	7.6943	10.1184
MSTRG.10799	Os03g0740650	Os03t0740650-00	NA	NA	NA	NA	Non-protein coding transcript	0.058394	0.018747	0.037347	0	0	0.06735	0	0.20637	0.176039	0	0.018359	0.067266	0	0.0286	0.032554	0	0.011072	0.077066
MSTRG.108	Os01g0113800	MSTRG.108.1;Os01t0113800-01	GO:0005886(plasma membrane)	00520(Amino sugar and nucleotide sugar metabolism)	K01183	EC:3.2.1.14	Protein kinase%2C core domain containing protein	1.20896	0.854405	0.636587	0.894765	0.702141	0.675656	1.24447	0.869635	0.777757	1.70008	1.12003	1.15441	0.665124	1.2317	0.269918	1.39199	0.539704	1.52191
MSTRG.1080	Os01g0269500	Os01t0269500-01;MSTRG.1080.1	GO:0000166(nucleotide binding);GO:0005515(protein binding);GO:0005524(ATP binding);GO:0005886(plasma membrane);GO:0006952(defense response);GO:0009626(plant-type hypersensitive response);GO:0012505(endomembrane system);GO:0043531(ADP binding)	04626(Plant-pathogen interaction)	K13457	NA	Conserved hypothetical protein	0.627015	0.8122	0.574855	1.07323	0.547289	0.707713	0.60322	0.778694	0.434349	0.481665	0.557939	0.485713	0.376291	0.732022	0.662653	0.543673	0.574252	0.834635
MSTRG.10800	Os03g0740800;Os03g0741100;Os03g0740900	Os03t0740800-01;MSTRG.10800.2;MSTRG.10800.3;Os03t0740900-01;Os03t0741100-01	GO:0003677(DNA binding);GO:0005515(protein binding);GO:0005524(ATP binding);GO:0005634(nucleus);GO:0006302(double-strand break repair);GO:0006310(DNA recombination);GO:0008022(protein C-terminus binding);GO:0005634(nucleus)	03450(Non-homologous end-joining)	K10886	NA	DNA double-strand break repair and VJ recombination XRCC4%2C C-terminal domain containing protein;Non-protein coding transcript;Basic helix-loop-helix transcription factor%2C Drought toleranc	0.96377	0.576311	0.819384	1.44453	0.58809	1.02778	1.10393	0.968195	1.08385	1.40525	1.68044	2.1442	1.22615	1.04374	0.981841	2.67853	1.16794	1.27097
MSTRG.10801	Os03g0740833	Os03t0740833-01	NA	NA	NA	NA	Conserved hypothetical protein	0.028425	0.052679	0	0.027125	0.165193	0.051277	0	0.124304	0.159845	0.089222	0	0	0.030001	0.109885	0.041414	0.184668	0.234607	0.116507
MSTRG.10802	Os03g0741000	Os03t0741000-00	GO:0002213(defense response to insect);GO:0004768(stearoyl-CoA 9-desaturase activity);GO:0006631(fatty acid metabolic process);GO:0006633(fatty acid biosynthetic process);GO:0006636(unsaturated fatty acid biosynthetic process);GO:0006952(defense response);GO:0008610(lipid biosynthetic process);GO:0009507(chloroplast);GO:0009534(chloroplast thylakoid);GO:0009536(plastid);GO:0009570(chloroplast str…	01212(Fatty acid metabolism);00061(Fatty acid biosynthesis);01040(Biosynthesis of unsaturated fatty acids)	K03921	EC:1.14.19.2 1.14.19.11 1.14.19.26	Similar to Acyl-[acyl-carrier protein] desaturase	0	0	0.209574	0	0	0.409819	0.83429	0.22238	0.143807	0	0	0.100136	0	0.461275	0	1.21117	0.653563	0
MSTRG.10803	Os03g0741050	Os03t0741050-01	NA	NA	NA	NA	Non-protein coding transcript	0	0	0	0	0	0	0.519038	0	0	0	0	0	0	0	0	0	0	0
MSTRG.10804	Os03g0741400	Os03t0741400-01	GO:0005515(protein binding)	04626(Plant-pathogen interaction)	K13425	NA	Similar to SUSIBA2	5.34678	9.43153	6.33809	8.31665	9.08498	7.92188	22.4209	21.8853	17.4876	19.4105	21.0017	22.7518	4.91612	11.3553	6.84919	21.2676	19.0983	22.3274
MSTRG.10805	Os03g0741600	MSTRG.10805.2	NA	NA	NA	NA		3.48447	2.84948	3.02481	4.89787	3.52577	2.88753	11.0853	4.28675	7.35277	10.5477	8.12306	6.85156	3.76494	2.88573	3.48855	9.41363	5.22783	5.12369
MSTRG.10806	Os03g0741700	MSTRG.10806.1;Os03t0741700-00	GO:0004842(ubiquitin-protein transferase activity);GO:0005515(protein binding);GO:0005634(nucleus);GO:0008270(zinc ion binding);GO:0009414(response to water deprivation);GO:0016567(protein ubiquitination);GO:0016874(ligase activity);GO:0051865(protein autoubiquitination)	NA	NA	NA	Hypothetical conserved gene	1.30023	2.12555	1.59986	1.46231	1.6828	1.81984	0.533859	0.731487	0.653759	0.813604	0.979429	0.984151	1.82285	1.5919	1.13911	0.788148	0.437978	1.12879
MSTRG.10808	Os03g0742400	MSTRG.10808.1;Os03t0742400-01	GO:0015095(magnesium ion transmembrane transporter activity);GO:0015693(magnesium ion transport)	NA	NA	NA	Similar to MRS2-7	19.2874	22.9439	23.6801	18.6457	21.1908	22.2888	34.182	36.7933	38.5911	24.8987	33.6847	34.3766	13.8448	21.2655	21.8745	30.3702	31.2069	27.4183
MSTRG.10809	Os03g0742800	MSTRG.10809.1;MSTRG.10809.2;Os03t0742800-01;MSTRG.10809.4;Os03t0742800-02	GO:0005215(transporter activity);GO:0005737(cytoplasm);GO:0006810(transport);GO:0006886(intracellular protein transport);GO:0006888(ER to Golgi vesicle-mediated transport);GO:0008270(zinc ion binding);GO:0030127(COPII vesicle coat);GO:0030127(COPII vesicle coat)	04141(Protein processing in endoplasmic reticulum);04141(Protein processing in endoplasmic reticulum)	K14006	NA	Similar to Auxin-responsive protein IAA14 (Indoleacetic acid-induced protein 14) (SOLITARY-ROOT protein)	4.85568	6.25719	5.99364	5.99119	6.10501	6.30785	10.4812	10.6724	11.5563	10.4868	9.57492	9.88308	4.06055	6.23445	5.75814	9.72035	11.2812	13.7793
MSTRG.1081	Os01g0269550	Os01t0269550-01	NA	NA	NA	NA	Hypothetical protein	0	0	0	0	0	0	0	0	0.097932	0	0	0.041051	0.247213	0	0	0	0	0
MSTRG.10810	Os03g0742850	Os03t0742850-00	NA	NA	NA	NA	Hypothetical protein	0	0.032291	0	0	0	0	0	0	0	0.018743	0	0	0	0.0137	0	0	0.024913	0
MSTRG.10811	Os03g0742900	Os03t0742900-03;Os03t0742900-01	GO:0003700(transcription factor activity, sequence-specific DNA binding);GO:0005515(protein binding);GO:0005634(nucleus);GO:0006351(transcription, DNA-templated);GO:0009733(response to auxin);GO:0009734(auxin-activated signaling pathway);GO:0010102(lateral root morphogenesis);GO:0045892(negative regulation of transcription, DNA-templated);GO:0045892(negative regulation of transcription, DNA-templ…	04075(Plant hormone signal transduction);04075(Plant hormone signal transduction)	K14484	NA	Similar to cDNA clone:006-206-C11%2C full insert sequence	10.724	25.2445	20.5061	14.1047	30.2203	28.367	82.9202	103.25	97.4622	85.1672	77.2943	84.4992	12.0833	13.4915	8.51871	87.8281	79.4954	150.885
MSTRG.10812	Os03g0743200	MSTRG.10812.1;Os03t0743200-01	GO:0003674(molecular_function);GO:0005739(mitochondrion);GO:0008150(biological_process)	01200(Carbon metabolism);00630(Glyoxylate and dicarboxylate metabolism);00910(Nitrogen metabolism);00460(Cyanoamino acid metabolism)	K01455	EC:3.5.1.49	Hypothetical conserved gene	0.489728	2.16759	2.16453	0.748263	2.18015	1.65545	1.33378	3.88902	1.7003	2.55351	1.96156	1.14608	1.21235	0.393807	0.566597	1.10707	3.79908	6.12967
MSTRG.10813	Os03g0743500	MSTRG.10813.1	NA	NA	NA	NA		0	8.9566	4.5731	0	8.7962	8.46168	0	0	0	0	14.3827	0	0	0	0	0	0	0
MSTRG.10814	Os03g0743400	MSTRG.10814.1;Os03t0743400-01	GO:0000790(nuclear chromatin);GO:0003677(DNA binding);GO:0006342(chromatin silencing)	04070(Phosphatidylinositol signaling system);04626(Plant-pathogen interaction)	K02183	NA	Similar to H2A protein	71.3602	62.3361	62.6296	88.4736	68.0522	53.0055	130.395	63.4984	87.3334	138.672	72.2432	47.6623	59.4224	77.5595	38.5309	141.311	77.3682	104.253
MSTRG.10815	Os03g0743500	MSTRG.10815.3;MSTRG.10815.1;MSTRG.10815.2;MSTRG.10815.4;Os03t0743500-02;Os03t0743500-01	GO:0005515(protein binding);GO:0005515(protein binding)	04070(Phosphatidylinositol signaling system);04626(Plant-pathogen interaction);04626(Plant-pathogen interaction)	K02183	NA	Similar to Calmodulin 1 (Fragment)	1.49725	1.85448	0.796391	1.94278	1.46297	1.24411	17.8537	7.72555	10.6542	18.3408	11.1142	11.7751	2.14073	1.27061	1.40357	23.9031	10.2208	7.61484
MSTRG.10816	Os03g0743650	Os03t0743650-01	GO:0008180(COP9 signalosome);GO:0010388(cullin deneddylation)	NA	NA	NA	Conserved hypothetical protein	0	0	0	0	0	0	0	1.01572	3.12536	0	0	1.78244	0	1.14436	0.819892	0	34.1519	2.90578
MSTRG.10817	Os03g0743900	MSTRG.10817.1;Os03t0743900-01	GO:0000103(sulfate assimilation);GO:0004020(adenylylsulfate kinase activity)	00920(Sulfur metabolism);00230(Purine metabolism);00450(Selenocompound metabolism);00261(Monobactam biosynthesis)	K13811	EC:2.7.7.4 2.7.1.25	Similar to ATP sulfurylase	40.2332	50.4302	45.4873	40.4532	52.4536	55.4162	130.42	157.364	170.313	136.162	187.978	167.13	21.9326	39.9434	29.2634	152.24	165.918	108.638
MSTRG.10818	Os03g0744100	Os03t0744100-01	NA	NA	NA	NA	Similar to SKIP interacting protein 16	0	0.296808	0.477261	0	0	0	0	0.301659	1.1087	0.021474	0.384737	0	0	0	0.142567	0	0	0
MSTRG.10819	Os03g0744200	MSTRG.10819.1;Os03t0744200-01	NA	NA	NA	NA	Hypothetical protein	0	1.88567	2.03988	0	0	2.46735	0	0	0.011397	0.015787	4.06329	4.24587	0	0	0.011559	5.42854	0	0
MSTRG.1082	Os01g0269800	MSTRG.1082.1	NA	NA	NA	NA		0.361458	0.527981	1.31542	0.537873	0.547716	0.964677	1.5262	1.9007	1.59377	1.55934	2.13315	2.025	0.531016	0.501633	0.322641	2.18586	2.4654	1.35426
MSTRG.10820	Os03g0744300	MSTRG.10820.1;Os03t0744300-02;Os03t0744300-01	GO:0004672(protein kinase activity);GO:0005524(ATP binding);GO:0005634(nucleus);GO:0006468(protein phosphorylation);GO:0006468(protein phosphorylation)	04626(Plant-pathogen interaction);04626(Plant-pathogen interaction)	K13414	EC:2.7.11.25	Similar to Protein kinase domain containing protein%2C expressed	11.2263	17.5898	18.3143	14.219	18.8008	18.408	20.1157	28.666	22.7293	21.811	23.7816	25.7099	8.82856	22.3235	12.9919	18.8221	26.9816	38.7587
MSTRG.10821	Os03g0744600	MSTRG.10821.1;Os03t0744600-01	GO:0004066(asparagine synthase (glutamine-hydrolyzing) activity);GO:0005829(cytosol);GO:0006529(asparagine biosynthetic process);GO:0006541(glutamine metabolic process);GO:0042803(protein homodimerization activity)	04144(Endocytosis)	K07904	NA	Similar to Ripening-associated protein (Fragment)	13.1824	19.3546	15.1808	14.4	16.1426	19.1222	22.7398	26.489	27.9115	19.2201	23.4902	21.9309	15.5892	18.5688	26.0438	30.8502	23.8422	34.6589
MSTRG.10822	Os03g0744675;Os03g0744650	MSTRG.10822.1;MSTRG.10822.2;MSTRG.10822.3;MSTRG.10822.4;Os03t0744675-00	GO:0000932(cytoplasmic mRNA processing body);GO:0005515(protein binding);GO:0005634(nucleus);GO:0007033(vacuole organization);GO:0007165(signal transduction);GO:0009737(response to abscisic acid);GO:0009825(multidimensional cell growth);GO:0010090(trichome morphogenesis);GO:0033962(cytoplasmic mRNA processing body assembly);GO:0071472(cellular response to salt stress)	NA	NA	NA	Similar to WD-40 repeat family protein / beige-related	7.81251	8.32498	10.2167	9.47693	8.67865	9.9227	21.5966	24.3796	23.8181	23.4019	24.1789	22.4271	5.87525	10.5977	7.20792	22.0864	24.1535	19.4834
MSTRG.10823	Os03g0744700	MSTRG.10823.1;MSTRG.10823.2;Os03t0744700-01	GO:0005739(mitochondrion)	NA	NA	NA	Conserved hypothetical protein	216.748	185.027	192.404	188.836	168.571	167.903	4.85077	6.87845	6.41889	4.47443	5.99144	6.33156	185.805	186.718	309.78	5.93057	6.43906	9.95917
MSTRG.10824	Os03g0744800	Os03t0744800-01;Os03t0744800-02	GO:0005773(vacuole);GO:0005783(endoplasmic reticulum);GO:0005794(Golgi apparatus);GO:0015031(protein transport);GO:0016021(integral component of membrane);GO:0016192(vesicle-mediated transport);GO:0032580(Golgi cisterna membrane);GO:0032580(Golgi cisterna membrane)	NA	NA	NA	Similar to emp24/gp25L/p24 protein-related	7.501	10.6472	18.2688	13.2688	12.5125	10.6648	18.3057	21.6135	22.1884	18.8262	19.598	20.8374	10.3159	13.768	10.5328	16.3422	20.725	22.5782
MSTRG.10825	Os03g0745000	Os03t0745000-02;Os03t0745000-01;MSTRG.10825.3	GO:0042802(identical protein binding);GO:0042802(identical protein binding)	NA	NA	NA	Similar to Heat stress transcription factor A-2a	0.0469278	0.0144766	0.022734	0.0151544	0	0.0205312	0.683679	0.826967	0.446178	0.254886	0.182094	0.281925	0.0167607	0.0314033	0.0199709	0.5443	0.379426	0.497121
MSTRG.10826		MSTRG.10826.1	NA	NA	NA	NA		7.89683	1.18078	2.53093	9.30328	4.1094	3.1834	2.77526	0.524759	0.69754	4.18011	2.16456	1.73799	4.27209	4.16265	1.15671	3.64211	0.766095	0.234182
MSTRG.10827	Os03g0745600	Os03t0745600-01	GO:0009742(brassinosteroid mediated signaling pathway);GO:0009826(unidimensional cell growth);GO:0016021(integral component of membrane);GO:0016595(glutamate binding)	NA	NA	NA	Uncharacterised protein family UPF0005 domain containing protein	0.472374	0.257203	1.57438	1.14018	0.367976	1.01899	0.989818	0.476419	0.454384	0.653572	0.631425	0	0.756029	0.314305	0.470715	0.864603	0	0.411573
MSTRG.10828	Os03g0745400;Os03g0745550	Os03t0745400-01;MSTRG.10828.3;MSTRG.10828.2;Os03t0745400-02;MSTRG.10828.5;MSTRG.10828.9;MSTRG.10828.7;MSTRG.10828.6;MSTRG.10828.8;MSTRG.10828.11;MSTRG.10828.10;MSTRG.10828.12;MSTRG.10828.13;MSTRG.10828.14;MSTRG.10828.15;Os03t0745550-01;MSTRG.10828.17	GO:0003674(molecular_function);GO:0005634(nucleus);GO:0008150(biological_process)	NA	NA	NA	Hypothetical conserved gene;Conserved hypothetical protein	6.35037	5.35616	5.30162	7.37342	4.13708	3.50539	7.40355	2.97905	3.70626	5.1398	4.04137	4.04732	5.0214	4.4327	6.30189	7.95414	4.95679	5.59083
MSTRG.10829	Os03g0746700	Os03t0746700-01	GO:0003674(molecular_function);GO:0005634(nucleus);GO:0008150(biological_process)	NA	NA	NA	Conserved hypothetical protein	0	0	0	0	4.05717	5.17209	0	0	0	0	11.1865	0	0	0	0	0	0	0
MSTRG.1083	Os01g0269900	MSTRG.1083.1;MSTRG.1083.2;MSTRG.1083.3;MSTRG.1083.5;MSTRG.1083.4;Os01t0269900-01	GO:0005200(structural constituent of cytoskeleton);GO:0005515(protein binding);GO:0005634(nucleus);GO:0005737(cytoplasm);GO:0006338(chromatin remodeling);GO:0006355(regulation of transcription, DNA-templated);GO:0006952(defense response);GO:0007275(multicellular organism development);GO:0008283(cell proliferation);GO:0009266(response to temperature stimulus);GO:0009910(negative regulation of flow…	04145(Phagosome)	K05692	NA	Actin/actin-like family protein	4.30039	5.64955	4.94859	4.83911	3.81056	4.45637	4.10128	4.12186	4.37727	4.47888	4.41022	3.35298	3.42252	4.97222	3.83563	4.30673	4.44397	6.58212
MSTRG.10830	Os03g0746500	Os03t0746500-01;MSTRG.10830.2;Os03t0746500-02	GO:0003678(DNA helicase activity);GO:0003724(RNA helicase activity);GO:0009651(response to salt stress);GO:0009939(positive regulation of gibberellic acid mediated signaling pathway);GO:0010929(positive regulation of auxin mediated signaling pathway);GO:0016887(ATPase activity);GO:0080038(positive regulation of cytokinin-activated signaling pathway);GO:1901002(positive regulation of response to s…	NA	NA	NA	Similar to predicted protein	2.33217	2.79349	2.72173	2.57288	2.25689	2.37873	3.39277	3.24684	2.69459	3.90964	2.90264	2.94603	1.57678	3.79275	2.01039	3.69649	4.08109	6.69384
MSTRG.10831	Os03g0746600	MSTRG.10831.1;MSTRG.10831.3;MSTRG.10831.2;Os03t0746600-01	GO:0000045(autophagosome assembly);GO:0000421(autophagosome membrane)	04140(Regulation of autophagy)	K17890	NA	WD40 repeat-like domain containing protein	0.798425	0.730325	2.68364	1.11165	0.634732	1.00967	2.91349	2.97448	3.71847	1.82155	3.84094	3.22131	0.893221	1.85131	2.63546	2.36819	1.57946	1.22149
MSTRG.10832	Os03g0746800	MSTRG.10832.1;Os03t0746800-01	GO:0000166(nucleotide binding);GO:0005634(nucleus);GO:0005737(cytoplasm);GO:0006400(tRNA modification);GO:0008618(7-methylguanosine metabolic process);GO:0030488(tRNA methylation);GO:0036265(RNA (guanine-N7)-methylation)	NA	NA	NA	WD-40 repeat containing protein	5.43524	7.84686	5.6289	3.96859	7.12607	7.43078	10.61	9.50741	10.8467	12.5291	9.20764	9.28332	2.60534	13.0986	5.29937	7.84431	8.6779	25.5897
MSTRG.10833		MSTRG.10833.1	NA	NA	NA	NA		0	0	0	0	0	0	0.135034	0.398146	0.21182	0	0.611783	0.209399	0	0	0	1.04465	0.439778	0
MSTRG.10834	Os03g0747100	Os03t0747100-00	GO:0005634(nucleus);GO:0016021(integral component of membrane);GO:0016853(isomerase activity)	NA	NA	NA	ERG2/sigma1 receptor-like domain containing protein	0.208951	0.389733	0.1962	0.222451	0.186612	0.717977	0.972962	1.11129	1.30469	0.765235	0.638986	1.55164	0.060896	2.78885	0.062629	0.449699	1.69168	1.0336
MSTRG.10835	Os03g0747200	MSTRG.10835.1;MSTRG.10835.2;MSTRG.10835.3;Os03t0747200-01	GO:0003674(molecular_function);GO:0005634(nucleus);GO:0008150(biological_process)	NA	NA	NA	Protein of unknown function DUF1423%2C plant domain containing protein	30.5116	33.6563	38.7753	32.9448	33.3823	36.5182	35.0989	40.8296	40.6558	32.4609	37.3234	37.4049	26.1817	30.1173	30.8708	36.9105	38.229	35.5493
MSTRG.10836	Os03g0747300	Os03t0747300-01;MSTRG.10836.2	GO:0003674(molecular_function);GO:0008150(biological_process);GO:0009507(chloroplast);GO:0016021(integral component of membrane)	NA	NA	NA	Protein of unknown function DUF124 family protein	13.4862	17.6904	17.0055	14.0068	19.0249	16.0946	28.3742	29.7252	34.0299	28.9452	27.3748	28.5499	10.7503	17.3445	13.1692	30.7173	22.3728	30.4793
MSTRG.10837	Os03g0747600	MSTRG.10837.1;MSTRG.10837.2;Os03t0747600-02	GO:0003677(DNA binding);GO:0005634(nucleus);GO:0006355(regulation of transcription, DNA-templated);GO:0008270(zinc ion binding);GO:0016746(transferase activity, transferring acyl groups)	03010(Ribosome)	K02964	NA	Similar to Acetyltransferase%2C GNAT family protein%2C expressed	5.50481	7.47204	7.3203	6.96751	6.71967	6.53892	11.1485	8.96863	9.85915	9.24505	7.08755	10.3328	3.8313	10.3206	6.49024	11.0641	11.8937	10.9587
MSTRG.10838	Os03g0747700	MSTRG.10838.1;Os03t0747700-01	GO:0009543(chloroplast thylakoid lumen);GO:0010206(photosystem II repair);GO:0010207(photosystem II assembly)	NA	NA	NA	Similar to photosystem II 11 kDa protein-related	10.4838	5.52717	8.327	15.2719	9.87703	7.91401	1.06136	1.2086	0.710065	1.89831	0.823627	1.14808	10.4619	4.7926	6.64611	1.2294	1.07374	0.933841
MSTRG.10839	Os03g0747800	Os03t0747800-01	GO:0004124(cysteine synthase activity);GO:0005737(cytoplasm);GO:0006535(cysteine biosynthetic process from serine);GO:0030170(pyridoxal phosphate binding)	01200(Carbon metabolism);01230(Biosynthesis of amino acids);00920(Sulfur metabolism);00270(Cysteine and methionine metabolism)	K01738	EC:2.5.1.47	Cysteine synthase (EC 2.5.1.47) (O-acetylserine sulfhydrylase) (O- acetylserine (Thiol)-lyase) (CSase) (OAS-TL)	15.2619	30.8035	28.6317	17.0985	31.3481	26.9253	54.2589	65.4942	70.5758	52.6084	64.1226	67.2909	11.8342	36.2172	16.2889	59.8607	62.234	48.1291
MSTRG.1084	Os01g0269950	Os01t0269950-00	NA	NA	NA	NA	Hypothetical protein	0.017541	0.042069	0.030955	0	0	0	0	0	0.034461	0.02394	0.03268	0	0.031607	0.025136	0.013746	0.071535	0.037866	0.043699
MSTRG.10840	Os03g0747850	Os03t0747850-00	NA	NA	NA	NA	Hypothetical gene	0	0	0.048104	0	0	0	0.213353	0.053971	0.096562	0.078481	0.046632	0.099419	0	0	0.047608	0	0.207585	0.090574
MSTRG.10841	Os03g0747900	MSTRG.10841.1;MSTRG.10841.2;MSTRG.10841.3;Os03t0747900-00;MSTRG.10841.5	GO:0046740(transport of virus in host, cell to cell)	03440(Homologous recombination)	K03165	EC:5.99.1.2	Similar to Myosin heavy chain class XI E1 protein	5.62865	6.14799	6.7962	5.46624	5.02964	6.30177	11.3318	12.4653	9.70519	13.3367	12.4741	14.2824	4.09193	4.87956	5.35262	13.7181	12.2957	16.338
MSTRG.10842	Os03g0748000	MSTRG.10842.2;MSTRG.10842.1;Os03t0748000-01;Os03t0748000-02	GO:0003723(RNA binding);GO:0005515(protein binding);GO:0005634(nucleus);GO:0005737(cytoplasm);GO:0005829(cytosol);GO:0005829(cytosol)	04141(Protein processing in endoplasmic reticulum);04141(Protein processing in endoplasmic reticulum)	K09503	NA	Similar to YT521-B-like family protein%2C expressed	24.1739	26.7416	22.1628	26.0576	25.1581	29.7267	27.0556	26.2336	19.728	24.6773	23.6686	25.2693	16.6427	32.6364	23.2139	23.633	27.4681	45.9213
MSTRG.10843	Os03g0748050	Os03t0748050-00	NA	NA	NA	NA	Non-protein coding transcript	0	0.434583	0.109375	0.048933	0.380581	0.394521	0.056246	0.330099	0.326714	0	0.449801	0.438615	0.079374	0.414131	0.161952	0.110826	0.156642	1.09369
MSTRG.10844	Os03g0748200	MSTRG.10844.1;Os03t0748200-01	GO:0005634(nucleus);GO:0006351(transcription, DNA-templated);GO:0006355(regulation of transcription, DNA-templated);GO:0008270(zinc ion binding);GO:0016568(chromatin modification);GO:0035064(methylated histone binding);GO:0040008(regulation of growth)	NA	NA	NA	Similar to Inhibitor of growth protein 3 (p47ING3 protein)	10.2372	9.68115	9.4847	9.13375	8.34116	9.39518	14.8275	11.165	11.1857	13.3248	13.7973	12.4305	6.82707	11.0881	9.52674	13.0929	12.0049	13.1998
MSTRG.10845	Os03g0748300	Os03t0748300-01	GO:0003824(catalytic activity);GO:0005975(carbohydrate metabolic process);GO:0009507(chloroplast);GO:0009535(chloroplast thylakoid membrane);GO:0009773(photosynthetic electron transport in photosystem I);GO:0010628(positive regulation of gene expression);GO:0016020(membrane);GO:0030246(carbohydrate binding)	NA	NA	NA	Aldose 1-epimerase family protein	4.72714	4.23555	3.25041	9.62811	4.30393	4.61389	0.693955	0.227151	0.434553	0.260126	0.322949	0.235279	2.7806	2.44744	2.38027	0.117325	0.272122	0.540574
MSTRG.10846	Os03g0748400	MSTRG.10846.1;Os03t0748400-01	GO:0004672(protein kinase activity);GO:0004674(protein serine/threonine kinase activity);GO:0005524(ATP binding);GO:0005634(nucleus);GO:0006468(protein phosphorylation);GO:0006979(response to oxidative stress);GO:0016301(kinase activity)	NA	NA	NA	Serine protein kinase-like protein	9.50273	13.1975	12.7379	10.085	11.2692	11.8816	11.8854	16.0967	14.0461	13.6994	14.2882	14.877	6.01388	14.871	8.40892	13.2179	16.2803	21.5875
MSTRG.10847	Os03g0748500	Os03t0748500-01	GO:0003955(NAD(P)H dehydrogenase (quinone) activity);GO:0005737(cytoplasm);GO:0005886(plasma membrane);GO:0010181(FMN binding);GO:0045892(negative regulation of transcription, DNA-templated);GO:0055114(oxidation-reduction process)	00130(Ubiquinone and other terpenoid-quinone biosynthesis)	K03809	EC:1.6.5.2	Similar to flavoprotein wrbA	0	0.082098	0.067963	0	0.082401	0.040919	0.447722	0.289881	0.076483	0.337308	0.329381	0.274691	0	0	0.091767	0.569349	0.167414	0.367981
MSTRG.10849	Os03g0748600	Os03t0748600-01	GO:0003674(molecular_function);GO:0008150(biological_process);GO:0016021(integral component of membrane)	NA	NA	NA	Conserved hypothetical protein	1.46763	1.61907	0.611685	1.79285	1.12163	0.664443	8.77878	3.47651	8.36759	5.99615	6.58576	5.10688	1.2382	1.80051	0.363982	7.4451	3.56989	3.27181
MSTRG.1085	Os01g0270100	Os01t0270100-02;Os01t0270100-01	GO:0004869(cysteine-type endopeptidase inhibitor activity);GO:0005515(protein binding);GO:0005576(extracellular region);GO:0005783(endoplasmic reticulum);GO:0005829(cytosol);GO:0006952(defense response);GO:0006972(hyperosmotic response);GO:0006979(response to oxidative stress);GO:0009409(response to cold);GO:0009414(response to water deprivation);GO:0050897(cobalt ion binding);GO:0050897(cobalt i…	NA	NA	NA	Similar to cDNA clone:001-200-C04%2C full insert sequence	11.3367	15.4043	22.7038	25.404	27.7471	25.2071	28.9668	47.0263	34.7417	26.843	47.7844	45.6736	8.76339	16.8339	20.6986	27.1185	46.5034	43.4793
MSTRG.10850	Os03g0748700	MSTRG.10850.1;MSTRG.10850.2;Os03t0748700-01	GO:0005634(nucleus);GO:0005829(cytosol);GO:0008901(ferredoxin hydrogenase activity);GO:0046872(metal ion binding);GO:0051539(4 iron, 4 sulfur cluster binding);GO:0070482(response to oxygen levels)	NA	NA	NA	Iron hydrogenase domain containing protein	7.56547	9.34207	10.6895	8.64892	8.88236	10.181	16.7266	21.0574	20.8321	13.6827	19.1684	16.4425	5.47994	9.01432	9.68996	18.6496	19.0736	17.8692
MSTRG.10852	Os03g0748800	Os03t0748800-01;MSTRG.10852.2	GO:0004004(ATP-dependent RNA helicase activity);GO:0005634(nucleus);GO:0005737(cytoplasm);GO:0006396(RNA processing);GO:0044822(poly(A) RNA binding)	03018(RNA degradation)	K14442	EC:3.6.4.13	Similar to Helicase associated domain family protein%2C expressed	3.94823	5.74656	4.66378	4.21994	5.13287	4.55555	6.68922	5.44753	5.84186	6.70329	4.94667	6.6244	3.74635	6.13507	3.44548	6.05675	6.6267	8.49107
MSTRG.10853	Os03g0748900	MSTRG.10853.1;Os03t0748900-01;MSTRG.10853.3	GO:0000166(nucleotide binding);GO:0003676(nucleic acid binding)	NA	NA	NA	Aldo/keto reductase domain containing protein	5.05731	8.57529	8.93319	5.37511	9.2477	8.6273	8.14767	10.1582	10.4875	8.79119	8.70048	10.4924	4.57873	7.57702	4.79823	7.63846	8.17474	10.0568
MSTRG.10854		MSTRG.10854.2;MSTRG.10854.1;MSTRG.10854.3;MSTRG.10854.4	NA	NA	NA	NA		3.01794	6.39763	7.85097	6.14126	7.11241	5.96239	5.26566	5.58137	5.30616	6.8195	4.57058	6.11431	5.76096	4.20443	3.43192	5.5522	5.28316	8.71076
MSTRG.10855	Os03g0749300	MSTRG.10855.1;MSTRG.10855.3;MSTRG.10855.2;MSTRG.10855.4;MSTRG.10855.5;Os03t0749300-01;Os03t0749300-02;Os03t0749300-03	GO:0008422(beta-glucosidase activity);GO:0009251(glucan catabolic process);GO:0009251(glucan catabolic process)	00500(Starch and sucrose metabolism);00460(Cyanoamino acid metabolism);00940(Phenylpropanoid biosynthesis);00940(Phenylpropanoid biosynthesis)	K05349	EC:3.2.1.21	Similar to Cell wall beta-glucosidase	152.954	188.45	169.016	179.808	196.116	196.817	244.388	337.109	297.093	253.836	315.993	376.586	90.3847	179.38	102.795	291.501	297.073	246.186
MSTRG.10856	Os03g0749401	MSTRG.10856.1;Os03t0749401-00	NA	NA	NA	NA	Hypothetical protein	5.22854	5.64255	6.79883	6.24127	9.11769	6.06378	6.85022	12.1947	9.74299	9.48716	10.8839	12.2763	2.87169	6.65433	2.59451	10.1653	9.03924	5.76621
MSTRG.10857	Os03g0749500	MSTRG.10857.1;MSTRG.10857.2;Os03t0749500-01	GO:0008422(beta-glucosidase activity);GO:0009251(glucan catabolic process)	00500(Starch and sucrose metabolism);00460(Cyanoamino acid metabolism);00940(Phenylpropanoid biosynthesis)	K01188	EC:3.2.1.21	Similar to Exo-beta-glucanase	65.2755	97.3048	98.4694	72.0381	113.997	106.236	48.0023	65.6967	71.347	57.9546	80.0784	76.814	67.3093	51.8794	53.1747	63.9618	69.3866	75.0193
MSTRG.10858	Os03g0749650	MSTRG.10858.1;Os03t0749650-00	NA	NA	NA	NA	Hypothetical protein	5.62991	2.07186	2.35126	2.0686	2.02023	1.95158	4.29821	6.2277	6.00062	3.91986	7.13256	7.31384	4.75944	1.49006	1.40763	4.50531	6.17111	3.95968
MSTRG.10859	Os03g0749800	MSTRG.10859.1;Os03t0749800-02;Os03t0749800-01	GO:0004674(protein serine/threonine kinase activity);GO:0005515(protein binding);GO:0005524(ATP binding);GO:0005634(nucleus);GO:0005737(cytoplasm);GO:0006468(protein phosphorylation);GO:0009507(chloroplast);GO:0016301(kinase activity);GO:0042802(identical protein binding);GO:0042802(identical protein binding)	04140(Regulation of autophagy);04140(Regulation of autophagy)	K08269	EC:2.7.11.1	Similar to Tousled-like kinase (Fragment)	3.09543	4.00899	4.27209	3.16754	3.7892	4.15687	5.37495	7.15679	5.86877	4.44384	6.09595	5.53309	2.55264	4.44192	3.28961	4.56842	6.44772	7.58704
MSTRG.1086		MSTRG.1086.1	NA	NA	NA	NA		0	0.058055	0	0.061176	0.060114	0.110509	0.392752	0.490484	0.41068	0.801312	0.180543	0.706281	0	0.213213	0.062268	0.294183	0.578119	1.04954
MSTRG.10860	Os03g0749900	Os03t0749900-01	GO:0003676(nucleic acid binding);GO:0005737(cytoplasm);GO:0016279(protein-lysine N-methyltransferase activity);GO:0018022(peptidyl-lysine methylation)	NA	NA	NA	N-6 adenine-specific DNA methylase%2C conserved site domain containing protein	6.07521	1.38458	7.10309	6.13856	3.41518	3.47215	10.2595	4.29082	4.63437	6.58934	3.63401	8.52462	3.00297	7.3903	4.79755	8.37431	8.28578	7.40812
MSTRG.10861	Os03g0750000	Os03t0750000-01	GO:0003674(molecular_function);GO:0005634(nucleus);GO:0006950(response to stress)	NA	NA	NA	Similar to ethylene-responsive protein	0.02306	0	0	0	0	0	0	0.017968	0.013485	0	0.022425	0.143854	0	0	0	0.044386	0.020818	0.207311
MSTRG.10862	Os03g0750400	Os03t0750400-01	NA	NA	NA	NA	Hypothetical protein	0.474274	0.055086	0	0.515631	0	0	0.906207	0	0	0.677488	0.114206	0.058828	0.179977	0	0	1.12174	0	0
MSTRG.10863	Os03g0750500	MSTRG.10863.1;Os03t0750500-01;MSTRG.10863.3	NA	NA	NA	NA	Hypothetical conserved gene	1.82181	6.93073	7.02096	1.30245	7.44716	8.19718	9.11354	6.42482	6.40619	7.54487	0.995755	1.75975	0.625361	7.04487	0.900649	8.89681	1.07357	6.078
MSTRG.10864	Os03g0750700	Os03t0750700-01	GO:0005783(endoplasmic reticulum);GO:0016020(membrane);GO:0016788(hydrolase activity, acting on ester bonds)	00901(Indole alkaloid biosynthesis)	K01757	EC:4.3.3.2	Six-bladed beta-propeller%2C TolB-like domain containing protein	3.88456	21.705	4.2752	5.61999	4.98066	3.81204	4.95126	3.36262	3.7414	4.83519	3.07784	20.3347	4.53933	5.40587	2.61966	4.43077	4.0001	12.0037
MSTRG.10865	Os03g0750100	MSTRG.10865.1;MSTRG.10865.2;MSTRG.10865.3;Os03t0750100-00	GO:0005737(cytoplasm);GO:0051879(Hsp90 protein binding)	NA	NA	NA	Similar to TPR Domain containing protein%2C expressed	8.15487	7.26184	6.871	9.0373	8.8124	7.33047	16.7385	12.3973	13.1588	15.9246	12.41	12.4048	5.8176	10.5526	6.04321	14.3615	12.7596	15.1362
MSTRG.10866	Os03g0750300	MSTRG.10866.1;MSTRG.10866.2;Os03t0750300-00	GO:0003777(microtubule motor activity);GO:0005871(kinesin complex);GO:0007018(microtubule-based movement);GO:0016887(ATPase activity)	NA	NA	NA	Conserved hypothetical protein	1.08701	3.60118	2.58331	3.89211	3.72099	4.43172	9.34662	9.3066	6.45532	10.9723	7.90213	9.68577	0.185599	15.4338	1.24463	7.71455	11.0216	19.4017
MSTRG.10867	Os03g0750800	MSTRG.10867.1;Os03t0750800-03;Os03t0750800-01;Os03t0750800-02	GO:0003682(chromatin binding);GO:0003700(transcription factor activity, sequence-specific DNA binding);GO:0003713(transcription coactivator activity);GO:0004402(histone acetyltransferase activity);GO:0005634(nucleus);GO:0006338(chromatin remodeling);GO:0006357(regulation of transcription from RNA polymerase II promoter);GO:0035066(positive regulation of histone acetylation);GO:0035066(positive re…	00350(Tyrosine metabolism);00360(Phenylalanine metabolism);00130(Ubiquinone and other terpenoid-quinone biosynthesis);00130(Ubiquinone and other terpenoid-quinone biosynthesis)	K00457	EC:1.13.11.27	Similar to cDNA clone:J023128E10%2C full insert sequence	27.6248	34.0343	33.3418	30.3886	34.82	30.9945	43.5192	44.4368	39.4991	39.0761	41.4492	42.739	18.9434	35.9953	27.0707	43.898	46.1139	52.1126
MSTRG.10868	Os03g0750900	MSTRG.10868.1;Os03t0750900-00	GO:0003674(molecular_function);GO:0008150(biological_process)	NA	NA	NA	Conserved hypothetical protein	0.336377	1.17435	0.596954	0.931243	1.49018	1.35044	2.95233	3.39355	2.48045	4.1177	2.75133	3.12253	0.176723	4.77846	0.455723	2.22418	3.79585	5.79148
MSTRG.10869	Os03g0751000	MSTRG.10869.1;Os03t0751000-01	GO:0003674(molecular_function);GO:0005739(mitochondrion);GO:0016021(integral component of membrane)	NA	NA	NA	Protein of unknown function DUF423 family protein	5.77991	3.44653	3.12521	6.25647	3.35444	2.24183	11.7604	4.11135	6.38889	11.9978	3.97484	4.36524	6.6182	3.28392	2.68806	12.2222	4.08307	4.80749
MSTRG.1087	Os01g0270300	Os01t0270300-01;Os01t0270300-02	GO:0004601(peroxidase activity);GO:0009505(plant-type cell wall);GO:0009664(plant-type cell wall organization);GO:0009664(plant-type cell wall organization)	00940(Phenylpropanoid biosynthesis);00940(Phenylpropanoid biosynthesis)	K00430	EC:1.11.1.7	Similar to Cationic peroxidase isozyme 40K precursor	1.2222	11.4373	0.648382	6.11459	16.4691	6.47412	15.6745	134.65	77.6132	18.1819	73.6971	110.154	5.09419	12.548	6.58208	7.22296	133.348	170.026
MSTRG.10870		MSTRG.10870.1	NA	NA	NA	NA		1.75257	1.23483	0.849678	1.78088	1.13979	1.2716	1.10076	0.963991	0.781578	0.912397	1.29161	0.600238	0.558959	0.928203	0.942181	0.97919	0.692317	1.59227
MSTRG.10871	Os03g0751100	Os03t0751100-01	GO:0006857(oligopeptide transport);GO:0015031(protein transport);GO:0015198(oligopeptide transporter activity);GO:0015833(peptide transport);GO:0016020(membrane);GO:0016021(integral component of membrane);GO:0055085(transmembrane transport);GO:0080167(response to karrikin);GO:0005737(cytoplasm);GO:0005886(plasma membrane)	NA	NA	NA	Similar to Glutathione transporter	9.72232	12.2421	10.2585	9.67849	17.2907	12.895	47.1656	50.3801	54.8829	13.8307	19.6574	18.2569	9.61071	11.9739	16.0979	14.5561	19.9926	7.05543
MSTRG.10872	Os03g0751200	Os03t0751200-00	NA	NA	NA	NA	Hypothetical protein	0.013267	0.06098	0.080897	0.135972	0.134884	0.017794	0.408505	0.742194	0.183815	0.163575	0.0865	0.163001	0.077228	0	0.026575	0.346643	0.239629	0.162903
MSTRG.10873	Os03g0751400	MSTRG.10873.1;Os03t0751400-01	GO:0002181(cytoplasmic translation);GO:0003723(RNA binding);GO:0003735(structural constituent of ribosome)	03010(Ribosome)	K02933	NA	Similar to 50S ribosomal protein l6	26.6191	33.0392	37.1317	45.4017	32.3843	34.182	0.222459	0.585936	0.554933	0.32913	0.898367	0.997395	23.769	17.2463	14.6055	0.634185	0.993405	0.326601
MSTRG.10874	Os03g0751600	MSTRG.10874.1;MSTRG.10874.2;Os03t0751600-01;Os03t0751600-02	GO:0005737(cytoplasm);GO:0030001(metal ion transport);GO:0046914(transition metal ion binding);GO:0046916(cellular transition metal ion homeostasis);GO:0046916(cellular transition metal ion homeostasis)	NA	NA	NA	Similar to Circumsporozoite protein	4.11824	9.48265	8.11237	5.7806	8.24871	6.96586	2.34447	1.79054	3.13039	2.08128	3.10975	2.89484	9.39365	3.73585	2.95192	2.09226	1.86791	2.48939
MSTRG.10875	Os03g0751800	MSTRG.10875.1;MSTRG.10875.2;MSTRG.10875.3;MSTRG.10875.4;MSTRG.10875.5;Os03t0751800-01;MSTRG.10875.7	NA	NA	NA	NA	Conserved hypothetical protein	5.74844	4.67157	1.84541	6.56541	1.67017	2.58883	6.39514	4.21806	3.06	5.29203	3.79646	2.49546	4.56129	5.21509	4.14898	5.63231	4.04938	6.49161
MSTRG.10876	Os03g0752500	MSTRG.10876.1;Os03t0752500-01	GO:0004197(cysteine-type endopeptidase activity);GO:0005615(extracellular space);GO:0005764(lysosome);GO:0051603(proteolysis involved in cellular protein catabolic process)	04145(Phagosome)	K01365	EC:3.4.22.15	Similar to Cysteine proteinase (Fragment)	15.4838	14.0297	13.1238	12.3368	9.96484	5.71109	0.140007	0.369673	0.243125	0.150549	0.248063	0.159012	64.6499	31.1218	53.8594	0	0.163357	0.182682
MSTRG.10877	Os03g0752000	Os03t0752000-01	NA	NA	NA	NA	Conserved hypothetical protein	0.068667	0	0	0	0.030376	0.022336	0	0.014429	0.01241	0	0	0	0.027443	0.022908	0	0	0	0
MSTRG.10878	Os03g0752100	MSTRG.10878.1;Os03t0752100-01	GO:0005634(nucleus)	04712(Circadian rhythm - plant)	K12120	NA	Similar to Phytochrome C	15.9199	19.5993	21.2012	17.2665	20.6703	20.2587	8.92688	10.7364	10.1608	7.61021	9.69396	9.47826	11.4576	20.0259	16.958	9.33172	9.88199	10.079
MSTRG.10879	Os03g0752200	Os03t0752200-01;MSTRG.10879.1;MSTRG.10879.3	GO:0000724(double-strand break repair via homologous recombination);GO:0007131(reciprocal meiotic recombination)	NA	NA	NA	Similar to AtSPO11-1	1.1472	1.07238	0.704582	0.754231	0.683516	0.948801	3.28839	2.31438	2.39093	2.31382	2.5439	1.76066	0.964169	1.05876	0.991054	1.90744	2.51884	3.77083
MSTRG.1088	Os01g0270501	Os01t0270501-00	NA	NA	NA	NA	Hypothetical protein	0	0.247785	0	0	0	0	0.772762	0.642555	0	1.84048	0	0.300338	0	0	0	0	0.260863	0.429034
MSTRG.10880	Os03g0752300	MSTRG.10880.1;MSTRG.10880.2;MSTRG.10880.3;Os03t0752300-01;MSTRG.10880.5	GO:0005242(inward rectifier potassium channel activity);GO:0009705(plant-type vacuole membrane);GO:0030007(cellular potassium ion homeostasis);GO:0031004(potassium ion-transporting ATPase complex)	NA	NA	NA	Two-pore K+ channel family protein%2C K+ homeostasi	8.57872	6.04364	5.29771	6.12767	5.28731	3.98523	3.60635	4.69648	4.24414	3.65151	4.53554	3.88186	8.84968	7.24823	11.5122	4.29748	4.27611	3.17424
MSTRG.10881	Os03g0752700	MSTRG.10881.1;Os03t0752700-01	GO:0005737(cytoplasm);GO:0005774(vacuolar membrane);GO:0008150(biological_process)	03013(RNA transport)	K03243	NA	Heat shock protein DnaJ%2C N-terminal domain containing protein	25.5299	24.5504	23.0328	25.3917	18.2673	20.7312	34.3511	31.7658	31.3662	33.8902	32.2309	30.6867	19.9778	21.3294	25.8031	35.863	30.5366	33.4978
MSTRG.10882	Os03g0752800	Os03t0752800-02;Os03t0752800-01	GO:0005515(protein binding);GO:0005515(protein binding)	NA	NA	NA	APETALA1 (AP1)/ FRUITFULL (FUL)-like MADS box transcription factor%2C Specification of inflorescence meristem identit	0.0257459	0.0474445	0.0833337	0.0166649	0.0753714	0.0601581	2.03095	2.09665	1.3406	2.11767	1.82064	1.66676	0.0368019	0.030671	0.0169624	2.84383	1.96024	1.6513
MSTRG.10883	Os03g0753500	MSTRG.10883.1;Os03t0753500-01	NA	NA	NA	NA	Protein of unknown function DUF1618 domain containing protein	0.138184	10.771	9.02258	7.95506	6.20615	5.77658	0.151051	6.61476	0.13747	0.198889	1.57944	4.16378	6.00421	10.1955	0.227151	0.161848	6.0387	0.321187
MSTRG.10884	Os03g0753600	Os03t0753600-03;MSTRG.10884.1;Os03t0753600-01	NA	NA	NA	NA	Hypothetical conserved gene	1.33691	0.807823	1.09724	0.999884	0.674398	0.866742	1.31009	0.838634	0.089348	1.53823	0.712209	0.618558	0.866349	1.35185	0.690967	0.792441	1.30697	1.17465
MSTRG.10886	Os03g0754200	Os03t0754200-01;Os03t0754200-02;Os03t0754200-03;MSTRG.10886.4	GO:0004807(triose-phosphate isomerase activity);GO:0005829(cytosol);GO:0006094(gluconeogenesis);GO:0006096(glycolytic process);GO:0019563(glycerol catabolic process);GO:0046166(glyceraldehyde-3-phosphate biosynthetic process);GO:0046166(glyceraldehyde-3-phosphate biosynthetic process)	01200(Carbon metabolism);01230(Biosynthesis of amino acids);00010(Glycolysis / Gluconeogenesis);00051(Fructose and mannose metabolism);00562(Inositol phosphate metabolism);00710(Carbon fixation in photosynthetic organisms);00710(Carbon fixation in photosynthetic organisms)	K01803	EC:5.3.1.1	Similar to Triosephosphate isomerase	3.54642	1.91182	2.03998	3.20148	1.40824	1.79832	2.85821	1.54861	1.45413	2.07373	1.59136	1.07888	2.30759	2.34508	2.31201	2.77732	1.61191	2.51086
MSTRG.10887	Os03g0754300	Os03t0754300-01	NA	NA	NA	NA	Conserved hypothetical protein	0.290761	0.189265	0.180877	5.5836	0	2.74693	1.06537	1.15047	0.099451	0.925486	0.666135	1.0281	0.277861	0.211855	0.159862	1.61045	0.516104	0.420105
MSTRG.10888	Os03g0754500	MSTRG.10888.1;Os03t0754500-00	GO:0003674(molecular_function);GO:0005886(plasma membrane);GO:0009505(plant-type cell wall);GO:0009651(response to salt stress);GO:0009825(multidimensional cell growth);GO:0009897(external side of plasma membrane);GO:0009930(longitudinal side of cell surface);GO:0010215(cellulose microfibril organization);GO:0016328(lateral plasma membrane);GO:0031225(anchored component of membrane);GO:0046658(an…	NA	NA	NA	Similar to COBRA-like protein 3	18.0304	29.1978	30.1076	22.1878	25.8166	24.0154	40.5559	68.2552	57.7597	55.0314	45.5992	63.0451	20.147	33.217	20.9281	39.9616	48.8056	41.8587
MSTRG.10889	Os03g0754800	MSTRG.10889.1;Os03t0754800-01;MSTRG.10889.3	GO:0003735(structural constituent of ribosome);GO:0006412(translation)	03015(mRNA surveillance pathway)	K14406	NA	Mitochondrial substrate carrier family protein	6.28119	5.0775	4.69496	5.9421	5.01295	5.83605	7.01283	7.5846	6.29186	8.10885	6.64697	5.6109	4.68621	5.61421	4.32761	7.3981	6.18056	7.9166
MSTRG.1089	Os01g0271500	Os01t0271500-01	GO:0005634(nucleus);GO:0005829(cytosol);GO:0019781(NEDD8 activating enzyme activity);GO:0045116(protein neddylation)	04120(Ubiquitin mediated proteolysis)	K10686	EC:6.2.1.45	Similar to RUB-activating enzyme (Ubiquitin activating enzyme E1-like protein)	13.5342	23.3441	27.0413	14.6729	18.8974	24.6019	23.1253	39.3831	34.2916	29.6715	27.0487	36.7194	11.8441	28.8534	14.9351	29.66	37.1168	43.9679
MSTRG.10890	Os03g0754900	Os03t0754900-01;MSTRG.10890.2;MSTRG.10890.3;Os03t0754900-02	GO:0006397(mRNA processing);GO:0006397(mRNA processing)	03015(mRNA surveillance pathway);03015(mRNA surveillance pathway)	K14406	NA	Similar to Cleavage stimulation factor%2C 50 kDa subunit	2.42565	2.40804	2.25855	2.83535	1.86666	2.00631	3.34284	2.49767	2.39303	3.10452	2.28597	2.60876	1.86308	2.38919	1.75758	3.56683	2.52037	3.29094
MSTRG.10891	Os03g0755000	Os03t0755000-01	GO:0004702(receptor signaling protein serine/threonine kinase activity);GO:0005737(cytoplasm)	04626(Plant-pathogen interaction)	K13414	EC:2.7.11.25	Similar to Serine/threonine kinase (Fragment)	6.16197	8.22446	8.89444	8.27232	7.59507	5.30396	14.9108	16.694	10.4632	12.4611	9.88242	10.5207	5.52858	12.7464	5.46803	13.3542	13.3252	21.2798
MSTRG.10892	Os03g0755100	Os03t0755100-01	GO:0016021(integral component of membrane);GO:0042626(ATPase activity, coupled to transmembrane movement of substances);GO:0055085(transmembrane transport)	02010(ABC transporters)	K05657	NA	Half-size ABC transporter%2C Internal detoxification of aluminu	27.5418	27.7441	32.298	26.2531	32.4992	29.7944	50.1026	59.7436	54.2847	32.5237	48.5719	41.9535	20.407	31.0468	35.4363	34.25	46.474	45.381
MSTRG.10893	Os03g0755150	Os03t0755150-00;MSTRG.10893.2	NA	NA	NA	NA	Non-protein coding transcript	0.349719	0.25103	0.200247	0.378413	0.237955	0.200896	0.220615	0.417364	0.464039	0.715391	0.272739	0.313607	0.104576	0.203555	0.254376	0.658027	0.118574	0.425264
MSTRG.10894	Os03g0755800	MSTRG.10894.1;MSTRG.10894.2;Os03t0755800-00	GO:0004721(phosphoprotein phosphatase activity)	NA	NA	NA	Similar to 36I5.7	1.84814	0.567965	1.19164	1.15728	0.656896	0.843021	0.647474	0.327242	0.718349	0.974346	0.719955	0.617573	1.63487	1.00558	1.35864	0.814257	0.589667	0.856975
MSTRG.10895	Os03g0755600	MSTRG.10895.2;MSTRG.10895.1;Os03t0755600-00	GO:0004721(phosphoprotein phosphatase activity)	NA	NA	NA	Similar to 36I5.7	1.96671	2.36636	1.62917	2.29929	1.50569	1.8409	1.60501	1.17815	1.08917	1.60583	1.24205	1.33339	1.64719	2.32278	2.58562	1.23298	1.64278	2.30805
MSTRG.10896	Os03g0755625	Os03t0755625-00	GO:0003729(mRNA binding);GO:0003735(structural constituent of ribosome);GO:0006412(translation);GO:0022625(cytosolic large ribosomal subunit)	03010(Ribosome)	K02872	NA	Hypothetical conserved gene	0	0	0.03852	0	0.071831	0	0	0	0	0	0	0	0	0	0	0.496539	0	0
MSTRG.10897	Os03g0755700	Os03t0755700-00	GO:0003729(mRNA binding);GO:0003735(structural constituent of ribosome);GO:0006412(translation);GO:0022625(cytosolic large ribosomal subunit)	03010(Ribosome)	K02872	NA	Similar to Ribosomal protein L13a	2.18722	2.41456	2.68712	2.15163	1.94538	1.26723	1.92657	1.25476	1.89738	2.86731	1.02542	1.49872	1.89133	1.95293	2.37199	1.87973	0.927452	2.71965
MSTRG.10898	Os03g0756000	Os03t0756000-01	GO:0003729(mRNA binding);GO:0003735(structural constituent of ribosome);GO:0006412(translation);GO:0022625(cytosolic large ribosomal subunit)	03010(Ribosome)	K02872	NA	Similar to 60S ribosomal protein L13a-4	104.744	164.884	162.167	108.999	212.171	166.443	251.219	269.038	280.775	311.999	277.551	340.019	70.9552	267.849	93.9735	179.545	324.444	491.51
MSTRG.10899	Os03g0756200	MSTRG.10899.1;Os03t0756200-01	GO:0004702(receptor signaling protein serine/threonine kinase activity);GO:0005524(ATP binding);GO:0005777(peroxisome);GO:0005886(plasma membrane);GO:0009409(response to cold);GO:0009414(response to water deprivation);GO:0009651(response to salt stress);GO:0009737(response to abscisic acid);GO:0009738(abscisic acid-activated signaling pathway);GO:0009942(longitudinal axis specification);GO:000994…	04075(Plant hormone signal transduction);04626(Plant-pathogen interaction)	K13416	EC:2.7.10.1 2.7.11.1	Protein kinase%2C core domain containing protein	11.1184	5.20074	4.48553	3.07843	5.62667	6.1313	16.9897	10.5514	10.632	4.20997	9.88337	8.81452	2.84998	3.7451	5.70731	4.95273	6.10131	9.03506
MSTRG.109	Os01g0113800	MSTRG.109.1;MSTRG.109.2	NA	NA	NA	NA		1.50811	1.01326	0.706659	1.29131	0.57847	0.42434	1.29498	1.2276	1.15532	1.5706	0.419014	1.22251	0.530373	0.689021	0.840717	1.39618	1.01983	1.37754
MSTRG.1090	Os01g0271000	MSTRG.1090.1;Os01t0271000-01;MSTRG.1090.2;MSTRG.1090.4;MSTRG.1090.5;MSTRG.1090.6;MSTRG.1090.7	GO:0005737(cytoplasm);GO:0016021(integral component of membrane)	NA	NA	NA	Conserved hypothetical protein	2.28502	2.13022	2.36018	2.26788	1.65847	1.98744	4.19337	3.26251	3.68917	4.94743	2.80355	3.39092	1.42046	1.69681	1.44692	3.89833	2.89033	4.83025
MSTRG.10900	Os03g0756300	Os03t0756300-01	NA	00230(Purine metabolism);00240(Pyrimidine metabolism);03020(RNA polymerase)	K03006	EC:2.7.7.6	X8 domain containing protein	6.83625	11.0509	11.901	7.34648	18.9667	11.8773	4.89041	4.09592	8.20508	6.7923	3.16069	4.89248	13.2679	26.6666	3.44226	2.91905	4.98699	7.57745
MSTRG.10901	Os03g0756400	Os03t0756400-01	GO:0002237(response to molecule of bacterial origin);GO:0003674(molecular_function);GO:0009507(chloroplast);GO:0010015(root morphogenesis);GO:0016020(membrane);GO:0016021(integral component of membrane)	NA	NA	NA	Protein of unknown function%2C transmembrane-40 domain containing protein	22.338	34.7342	41.7311	27.7935	30.4908	33.5038	21.5151	44.8102	39.4464	32.669	44.8533	35.3081	19.64	20.6477	27.7309	22.6529	32.9097	49.7357
MSTRG.10902	Os03g0756700	MSTRG.10902.1;Os03t0756700-01	NA	NA	NA	NA	Hypothetical conserved gene	3.49486	4.69075	4.6733	3.43614	3.62114	4.29334	6.04883	7.46972	6.03015	4.95116	7.33258	7.04258	1.61167	3.78415	4.62646	5.45199	6.94825	7.54484
MSTRG.10903	Os03g0756800	Os03t0756800-01	GO:0008150(biological_process);GO:0009507(chloroplast);GO:0016021(integral component of membrane)	NA	NA	NA	Uncharacterised protein family UPF0139 domain containing protein	47.4356	39.9333	37.1447	52.5446	41.3348	31.6755	96.7227	47.8259	74.5076	93.8563	51.1397	65.1685	39.999	44.0134	29.6826	91.2456	57.6448	81.5616
MSTRG.10904	Os03g0757000	MSTRG.10904.1;Os03t0757000-01	GO:0009813(flavonoid biosynthetic process);GO:0043231(intracellular membrane-bounded organelle);GO:0052696(flavonoid glucuronidation);GO:0080043(quercetin 3-O-glucosyltransferase activity);GO:0080044(quercetin 7-O-glucosyltransferase activity)	00565(Ether lipid metabolism);00600(Sphingolipid metabolism)	K04628	EC:2.4.1.45	UDP-glucuronosyl/UDP-glucosyltransferase domain containing protein	2.02558	1.18069	1.40967	2.78164	2.67707	2.51658	1.32979	2.81806	3.10167	0.837277	0.898392	2.88987	0.857044	3.84415	4.70535	2.99799	3.07284	3.19107
MSTRG.10905	Os03g0757200	Os03t0757200-01	GO:0009813(flavonoid biosynthetic process);GO:0043231(intracellular membrane-bounded organelle);GO:0052696(flavonoid glucuronidation);GO:0080043(quercetin 3-O-glucosyltransferase activity);GO:0080044(quercetin 7-O-glucosyltransferase activity)	00565(Ether lipid metabolism);00600(Sphingolipid metabolism)	K04628	EC:2.4.1.45	UDP-glucuronosyl/UDP-glucosyltransferase family protein	4.97096	3.49769	14.0388	1.07586	0.076908	0.042561	0.299221	0.247015	0.485139	0.425157	0	0.475156	23.01	0.280518	0.349232	0.641789	0.280341	0.1615
MSTRG.10906	Os03g0757400;Os03g0757550	Os03t0757400-01;MSTRG.10906.1;MSTRG.10906.3;Os03t0757550-01	NA	NA	NA	NA	Hypothetical protein;Non-protein coding transcript	1.91457	1.11339	1.28978	2.57419	1.3532	0.707962	1.15081	0.880782	0.956698	1.85258	0.788256	1.05407	1.06114	1.70275	1.67612	1.67912	1.03119	0.930478
MSTRG.10907	Os03g0757500	Os03t0757500-01	GO:0009813(flavonoid biosynthetic process);GO:0043231(intracellular membrane-bounded organelle);GO:0052696(flavonoid glucuronidation);GO:0080043(quercetin 3-O-glucosyltransferase activity);GO:0080044(quercetin 7-O-glucosyltransferase activity)	00565(Ether lipid metabolism);00600(Sphingolipid metabolism)	K04628	EC:2.4.1.45	UDP-glucuronosyl/UDP-glucosyltransferase family protein	0.154313	0.247141	0.345842	0.590348	0	0.062998	1.36318	0.859558	0.480511	0.645699	0.390985	0.369631	0.308703	0.229372	0.701231	0.468679	0.680708	0.759719
MSTRG.10908	Os03g0757600	Os03t0757600-01;Os03t0757600-02	GO:0008194(UDP-glycosyltransferase activity);GO:0009813(flavonoid biosynthetic process);GO:0043231(intracellular membrane-bounded organelle);GO:0052696(flavonoid glucuronidation);GO:0052696(flavonoid glucuronidation)	00565(Ether lipid metabolism);00600(Sphingolipid metabolism);00600(Sphingolipid metabolism)	K04628	EC:2.4.1.45	Similar to Indole-3-acetate beta-glucosyltransferase	0.0349199	0.236614	0.0289713	0.0152948	0.0513382	0.0582002	0.0774841	0.0890339	0.227019	0.0661765	0.246764	0.324322	0.03939	0.0246441	0	0.0498716	0.0858059	0
MSTRG.10909	Os03g0757900	MSTRG.10909.1;Os03t0757900-01	GO:0003979(UDP-glucose 6-dehydrogenase activity);GO:0005634(nucleus);GO:0005829(cytosol);GO:0005975(carbohydrate metabolic process);GO:0006024(glycosaminoglycan biosynthetic process);GO:0006065(UDP-glucuronate biosynthetic process)	00040(Pentose and glucuronate interconversions);00053(Ascorbate and aldarate metabolism);00500(Starch and sucrose metabolism);00520(Amino sugar and nucleotide sugar metabolism)	K00012	EC:1.1.1.22	Similar to UDP-glucose 6-dehydrogenase (EC 1.1.1.22) (UDP-Glc dehydrogenase) (UDP-GlcDH) (UDPGDH)	160.261	197.597	236.771	207.032	340.221	249.67	254.846	287.438	268.075	290.957	260.484	292.008	151.702	234.251	139.529	253.097	334.477	277.27
MSTRG.1091	Os01g0271200	MSTRG.1091.1;Os01t0271200-01	GO:0003723(RNA binding);GO:0004818(glutamate-tRNA ligase activity);GO:0004819(glutamine-tRNA ligase activity);GO:0005739(mitochondrion);GO:0005829(cytosol);GO:0006424(glutamyl-tRNA aminoacylation);GO:0006425(glutaminyl-tRNA aminoacylation)	00860(Porphyrin and chlorophyll metabolism);00970(Aminoacyl-tRNA biosynthesis)	K01885	EC:6.1.1.17	Similar to Glutamyl-tRNA synthetase	2.49805	3.41798	3.49371	2.57964	3.37815	3.79277	4.92171	6.79128	5.28418	4.94601	6.17876	6.01481	1.56863	4.76374	2.45992	4.7076	8.00981	8.89567
MSTRG.10911	Os03g0758000;Os03g0758050	MSTRG.10911.1;MSTRG.10911.3;MSTRG.10911.2;Os03t0758000-01;Os03t0758050-01	GO:0003700(transcription factor activity, sequence-specific DNA binding);GO:0005634(nucleus);GO:0006351(transcription, DNA-templated);GO:0006355(regulation of transcription, DNA-templated);GO:0006970(response to osmotic stress);GO:0009414(response to water deprivation);GO:0009651(response to salt stress);GO:0043565(sequence-specific DNA binding)	04626(Plant-pathogen interaction)	K18835	NA	Similar to WRKY23 transcription factor (Fragment);Hypothetical conserved gene	1.61665	0.940631	1.02978	1.23903	0.866493	1.27184	5.75263	2.68288	3.74927	3.91994	3.76781	3.40507	1.22	1.09603	0.899496	5.17108	3.2567	4.21868
MSTRG.10912	Os03g0758100	MSTRG.10912.2;MSTRG.10912.1;Os03t0758100-01	GO:0005737(cytoplasm);GO:0005980(glycogen catabolic process);GO:0008184(glycogen phosphorylase activity);GO:0030170(pyridoxal phosphate binding)	NA	NA	NA	Similar to Phosphorylase (Fragment)	9.82089	12.2202	13.2571	13.1623	16.7518	15.3809	4.45629	5.03986	3.87728	5.10776	3.79811	4.57732	9.25695	20.759	6.50448	3.4316	4.62558	6.14402
MSTRG.10913	Os03g0758250	Os03t0758250-00	NA	NA	NA	NA	Hypothetical gene	1.27072	0	0	0.940193	0.921622	1.85822	0.237186	0.634681	0.515045	0.070871	0.277816	0.414029	0.706207	1.70242	1.23989	0.047918	0.452473	0.116051
MSTRG.10914	Os03g0758300	Os03t0758300-01;MSTRG.10914.2;MSTRG.10914.3;Os03t0758300-02	GO:0005249(voltage-gated potassium channel activity);GO:0005887(integral component of plasma membrane);GO:0042391(regulation of membrane potential);GO:0042391(regulation of membrane potential)	04626(Plant-pathogen interaction);04626(Plant-pathogen interaction)	K05391	NA	Similar to Cyclic nucleotide-gated ion channel 2 (Fragment)	14.763	20.809	19.2455	16.7933	17.4539	22.1883	4.44395	5.27999	4.52748	2.95592	3.80184	5.42412	11.0715	18.7193	17.2794	3.27823	4.09288	3.50215
MSTRG.10915	Os03g0758350	Os03t0758350-00	NA	NA	NA	NA	Hypothetical gene	0	0	0	0	0	0	0	0	0	0	0	0	0.065992	0	0.085849	0	0	0
MSTRG.10916	Os03g0758400	Os03t0758400-01;MSTRG.10916.2;Os03t0758400-02	GO:0005618(cell wall);GO:0008150(biological_process);GO:0008150(biological_process)	04144(Endocytosis);04144(Endocytosis)	K12489	NA	Ankyrin repeat domain containing protein	11.5992	10.5438	10.0424	10.7675	8.34642	9.16568	6.04779	4.16305	5.96227	7.18913	5.9638	5.18351	9.23468	10.4828	10.9623	5.15764	5.57155	8.55412
MSTRG.10917	Os03g0758500	Os03t0758500-02;Os03t0758500-01	GO:0046658(anchored component of plasma membrane);GO:0046658(anchored component of plasma membrane)	NA	NA	NA	Similar to blue copper protein	4.01764	0.0444507	0.138349	5.50878	9.87212	0.0335949	0.21604	8.25654	10.459	0.184907	0.234941	0.037369	1.68896	0.136211	2.70564	8.45984	10.3528	15.5916
MSTRG.10918	Os03g0758600;Os03g0758551	MSTRG.10918.1;Os03t0758551-00;Os03t0758600-01	GO:0003674(molecular_function);GO:0005634(nucleus);GO:0008150(biological_process)	NA	NA	NA	Hypothetical conserved gene;Protein of unknown function DUF863%2C plant family protein	21.3807	27.3969	27.2969	22.118	21.994	26.503	30.4907	41.0133	35.0475	28.1263	32.0161	37.0623	15.5824	24.3424	21.2903	32.5082	38.3727	25.9693
MSTRG.10919	Os03g0758700	MSTRG.10919.1;Os03t0758700-01;MSTRG.10919.3	GO:0000776(kinetochore);GO:0007094(mitotic spindle assembly checkpoint);GO:0009524(phragmoplast);GO:0033597(mitotic checkpoint complex);GO:0043130(ubiquitin binding);GO:1990298(bub1-bub3 complex)	NA	NA	NA	WD40 repeat domain containing protein	0.238041	0.689034	0.386061	0.47908	0.517432	0.82174	1.47612	1.88464	1.68921	1.34041	1.40976	1.46941	0.0771197	3.11332	0.186781	1.79011	1.54776	3.07657
MSTRG.1092	Os01g0271400	MSTRG.1092.1;Os01t0271400-00	GO:0000302(response to reactive oxygen species);GO:0004252(serine-type endopeptidase activity);GO:0006508(proteolysis);GO:0009507(chloroplast);GO:0009532(plastid stroma);GO:0009536(plastid);GO:0009570(chloroplast stroma);GO:0009941(chloroplast envelope);GO:0010468(regulation of gene expression)	NA	NA	NA	Peptidase S14%2C ClpP family protein	23.0626	31.0444	34.7063	28.4059	32.0827	32.5031	5.57769	6.93787	6.35215	4.95836	5.73035	6.76731	18.801	25.898	22.668	5.01719	7.48439	9.23339
MSTRG.10920	Os03g0758800	Os03t0758800-01	GO:0003743(translation initiation factor activity);GO:0003746(translation elongation factor activity);GO:0005737(cytoplasm);GO:0006413(translational initiation);GO:0006452(translational frameshifting);GO:0043022(ribosome binding);GO:0045901(positive regulation of translational elongation);GO:0045905(positive regulation of translational termination)	NA	NA	NA	Similar to Eukaryotic translation initiation factor 5A-2 (eIF-5A-2) (eIF-4D)	103.776	221.129	223.956	139.811	225.234	203.198	290.834	371.66	325.308	328.399	289.377	383.363	88.9473	290.872	158.497	244.175	381.837	502.409
MSTRG.10921	Os03g0758900	Os03t0758900-01;MSTRG.10921.2	GO:0003674(molecular_function);GO:0008150(biological_process);GO:0009507(chloroplast)	NA	NA	NA	Similar to predicted protein	13.2928	13.9954	14.8293	13.4957	13.428	13.9273	2.41509	2.12957	1.12508	1.91887	2.03523	2.95409	8.73667	8.42416	7.43461	1.9466	2.20166	2.08854
MSTRG.10922	Os03g0758950	Os03t0758950-01	GO:0003700(transcription factor activity, sequence-specific DNA binding);GO:0005634(nucleus);GO:0006351(transcription, DNA-templated);GO:0006355(regulation of transcription, DNA-templated);GO:0031347(regulation of defense response);GO:0043565(sequence-specific DNA binding)	04626(Plant-pathogen interaction)	K18835	NA	Transcriptional activator%2C Defense responses to rice sheath bligh	0.028519	0	0	0	0.021228	0	0.768235	0.310397	0.489631	0.155768	0.161787	0.382381	0.030558	0	0	0.234571	0.178142	0.079176
MSTRG.10923	Os03g0759000	MSTRG.10923.1;MSTRG.10923.2;Os03t0759000-01;MSTRG.10923.4	GO:0003674(molecular_function);GO:0005886(plasma membrane)	00190(Oxidative phosphorylation)	K00417	NA	Similar to F16A14.19	0.908749	1.21309	1.17875	1.16559	0.937366	0.945665	5.52347	5.83097	7.08123	5.4909	5.54207	6.67608	1.04179	1.46967	1.27848	7.13348	5.61262	4.97912
MSTRG.10924	Os03g0759125	Os03t0759125-00	GO:0003674(molecular_function);GO:0005634(nucleus);GO:0008150(biological_process)	NA	NA	NA	Similar to Pollen preferential protein	0	0	0	0	0	0	0	0	0	0.001961	0	0	0	0	0	0	0	0
MSTRG.10926	Os03g0759700	MSTRG.10926.1;Os03t0759700-01	GO:0001046(core promoter sequence-specific DNA binding);GO:0001228(transcriptional activator activity, RNA polymerase II transcription regulatory region sequence-specific binding);GO:0005634(nucleus);GO:0006366(transcription from RNA polymerase II promoter)	NA	NA	NA	Similar to ER33 protein (Fragment)	0.023879	0.0571283	0.040574	0.046235	0.03625	0.033316	4.34235	4.68646	3.27859	4.00417	2.52579	3.31207	0.060382	0.0460287	0.037674	3.61862	3.09824	1.24518
MSTRG.10927	Os03g0760000	MSTRG.10927.1	NA	NA	NA	NA		0.263705	0	0.651728	1.28707	0.647614	0.495036	1.4349	0.707122	0.533941	1.15636	0.584736	0.363333	1.05753	0.73055	0.41906	0.642243	0.767267	0.50204
MSTRG.10928	Os03g0760100	Os03t0760100-00	GO:0016020(membrane);GO:0016709(oxidoreductase activity, acting on paired donors, with incorporation or reduction of molecular oxygen, NAD(P)H as one donor, and incorporation of one atom of oxygen);GO:0042343(indole glucosinolate metabolic process);GO:0044550(secondary metabolite biosynthetic process);GO:0098542(defense response to other organism)	NA	NA	NA	Hypothetical conserved gene	0.146797	0.306785	0.064548	0.258658	0.261373	0.247894	0.780373	0.428486	0.393549	0.591029	0.562907	0.321168	0.088288	0.359199	0.267781	0.491934	0.381067	0.489043
MSTRG.10929	Os03g0760200	Os03t0760200-01	GO:0016020(membrane);GO:0016709(oxidoreductase activity, acting on paired donors, with incorporation or reduction of molecular oxygen, NAD(P)H as one donor, and incorporation of one atom of oxygen);GO:0042343(indole glucosinolate metabolic process);GO:0044550(secondary metabolite biosynthetic process);GO:0098542(defense response to other organism)	00903(Limonene and pinene degradation);00945(Stilbenoid, diarylheptanoid and gingerol biosynthesis)	K00517	NA	Cytochrome P450 family protein	5.03099	7.4093	2.07849	0	4.78688	0.037571	1.31869	2.73484	1.18367	0.951247	1.59047	2.42581	11.1775	3.41382	15.0023	2.45439	1.37777	0.514818
MSTRG.1093	Os01g0271700	MSTRG.1093.1;Os01t0271700-01	GO:0003674(molecular_function);GO:0008150(biological_process)	NA	NA	NA	Conserved hypothetical protein	4.1228	3.25204	2.41313	4.75606	3.23575	2.45849	4.36557	2.63858	3.19352	5.40225	2.13144	3.11795	2.99815	2.95657	2.41326	4.26887	2.45345	2.95773
MSTRG.10930	Os03g0760500;Os03g0760300	MSTRG.10930.1;MSTRG.10930.2;Os03t0760300-01;Os03t0760500-01	GO:0016020(membrane);GO:0016709(oxidoreductase activity, acting on paired donors, with incorporation or reduction of molecular oxygen, NAD(P)H as one donor, and incorporation of one atom of oxygen);GO:0044550(secondary metabolite biosynthetic process);GO:0044550(secondary metabolite biosynthetic process)	00903(Limonene and pinene degradation);00945(Stilbenoid, diarylheptanoid and gingerol biosynthesis);00945(Stilbenoid, diarylheptanoid and gingerol biosynthesis)	K00517	NA	Cytochrome P450 family protein	5.94209	5.26128	4.44696	6.24751	3.85297	3.89698	0.898238	0.162395	0.00685239	0.634418	0.947436	1.32402	4.54643	4.30129	4.94338	0.838061	0.484282	0.359561
MSTRG.10931	Os03g0760600	MSTRG.10931.1;Os03t0760600-01	GO:0003674(molecular_function);GO:0005737(cytoplasm);GO:0005829(cytosol);GO:0008150(biological_process)	NA	NA	NA	TIP41-like protein family protein	5.23206	4.78718	4.2982	5.26827	4.74536	4.66045	7.86285	8.39394	7.94565	6.35644	6.64693	8.29322	2.4849	6.13307	3.72153	8.4949	6.72965	9.88974
MSTRG.10932	Os03g0760700	Os03t0760700-01	GO:0003942(N-acetyl-gamma-glutamyl-phosphate reductase activity);GO:0004073(aspartate-semialdehyde dehydrogenase activity);GO:0005739(mitochondrion);GO:0006520(cellular amino acid metabolic process);GO:0009086(methionine biosynthetic process);GO:0009088(threonine biosynthetic process);GO:0009089(lysine biosynthetic process via diaminopimelate);GO:0009097(isoleucine biosynthetic process);GO:000950…	01210(2-Oxocarboxylic acid metabolism);01230(Biosynthesis of amino acids);00260(Glycine, serine and threonine metabolism);00270(Cysteine and methionine metabolism);00300(Lysine biosynthesis);00261(Monobactam biosynthesis)	K00133	EC:1.2.1.11	Similar to Aspartate-semialdehyde dehydrogenase (EC 1.2.1.11) (Fragment)	13.5082	20.7215	16.5268	18.2676	16.2656	20.0979	22.9514	17.584	16.1628	23.4929	16.3095	20.6434	11.9248	19.1957	7.40676	16.4365	17.6227	33.1963
MSTRG.10933	Os03g0760800	Os03t0760800-01	GO:0005576(extracellular region);GO:0009739(response to gibberellin);GO:0009740(gibberellic acid mediated signaling pathway)	00563(Glycosylphosphatidylinositol(GPI)-anchor biosynthesis)	K03860	NA	A member of the GAST (gibberellin (GA)-Stimulated Transcript) family%2C Control of seedling growth and &alpha%3B-amylase expression%2C Cell proliferation in meristems and panicles developmen	21.7803	21.94	24.7856	1.98402	33.2526	26.7209	1.99033	2.48379	4.3678	2.37259	1.75087	1.35973	25.3464	17.5611	11.6033	1.50723	2.29157	5.24248
MSTRG.10934	Os03g0761000	Os03t0761000-01	GO:0003674(molecular_function);GO:0005634(nucleus);GO:0008150(biological_process)	NA	NA	NA	SWIB/MDM2 domain containing protein	1.3788	1.15787	1.85675	6.47988	1.88967	1.62028	1.34779	0.177459	0.431179	1.68328	0.625512	0.657243	1.47225	4.3203	0.468633	1.02523	0.443144	1.07502
MSTRG.10935	Os03g0761100	Os03t0761100-02;MSTRG.10935.2;MSTRG.10935.3;Os03t0761100-03;Os03t0761100-01	GO:0004722(protein serine/threonine phosphatase activity);GO:0006470(protein dephosphorylation);GO:0046872(metal ion binding);GO:0046872(metal ion binding)	NA	NA	NA	Protein phosphatase 2C-like protein	6.47604	7.97449	4.01356	3.75588	4.01561	5.40971	8.71642	9.81378	9.25233	6.77545	9.02225	8.58616	3.34361	5.34635	4.50296	8.15285	9.7054	7.34877
MSTRG.10936	Os03g0761200	Os03t0761200-01	GO:0005634(nucleus);GO:0005737(cytoplasm);GO:0008757(S-adenosylmethionine-dependent methyltransferase activity);GO:0046498(S-adenosylhomocysteine metabolic process);GO:0046500(S-adenosylmethionine metabolic process)	NA	NA	NA	Ankyrin repeat containing protein	0.843534	0.983471	1.04443	0.996611	1.43333	1.65817	3.45631	1.89477	0.055567	3.71304	1.68652	3.51979	0.759856	1.23469	0.310784	1.273	3.45763	6.74095
MSTRG.10937	Os03g0761250	Os03t0761250-00	NA	NA	NA	NA	Hypothetical gene	0	0	0.060279	0	0	0	0	0	0.066761	0	0	0.097186	0	0.069511	0.13127	0	0	0
MSTRG.10938	Os03g0761500	Os03t0761500-02	GO:0004252(serine-type endopeptidase activity);GO:0005618(cell wall)	04144(Endocytosis)	K18443	NA	Similar to Subtilisin-like protease (Fragment)	0	0	0	0	2e-06	0	0	0	0	0	0	0	0	0	0	0	0	0
MSTRG.10939	Os03g0761700	Os03t0761700-01;MSTRG.10939.1;Os03t0761700-02	GO:0005737(cytoplasm);GO:0005737(cytoplasm)	04141(Protein processing in endoplasmic reticulum);04141(Protein processing in endoplasmic reticulum)	K09523	NA	Hypothetical conserved gene	2.62392	2.20438	2.64977	2.49529	2.20881	2.7066	2.74623	2.77047	2.34026	1.95902	3.09266	2.48752	1.80282	2.67719	2.49104	2.64994	2.44343	2.80328
MSTRG.1094	Os01g0272600	Os01t0272600-01	GO:0005768(endosome);GO:0005794(Golgi apparatus);GO:0005802(trans-Golgi network);GO:0008150(biological_process);GO:0016021(integral component of membrane);GO:0016757(transferase activity, transferring glycosyl groups);GO:1990585(hydroxyproline O-arabinosyltransferase activity)	NA	NA	NA	Similar to Root determined nodulation 1	1.38835	2.63293	1.70881	2.06703	2.36234	2.93286	11.3578	16.4293	21.4868	18.5436	17.8634	16.5344	1.0472	1.63701	2.09429	15.8834	17.1827	9.15137
MSTRG.10940	Os03g0761900	MSTRG.10940.1;MSTRG.10940.2;Os03t0761900-01	GO:0004656(procollagen-proline 4-dioxygenase activity);GO:0005506(iron ion binding);GO:0005789(endoplasmic reticulum membrane);GO:0005794(Golgi apparatus);GO:0016021(integral component of membrane);GO:0016706(oxidoreductase activity, acting on paired donors, with incorporation or reduction of molecular oxygen, 2-oxoglutarate as one donor, and incorporation of one atom each of oxygen into both don…	00330(Arginine and proline metabolism)	K00472	EC:1.14.11.2	Similar to Prolyl 4-hydroxylase	2.04369	3.15445	2.64112	2.20835	4.06656	2.59394	5.34808	6.30351	5.69787	5.67259	5.02397	6.27785	1.48028	4.42323	1.59279	6.01706	5.58503	5.03115
MSTRG.10941	Os03g0762000	Os03t0762000-02;Os03t0762000-01	GO:0009648(photoperiodism);GO:0010229(inflorescence development);GO:0010229(inflorescence development)	03008(Ribosome biogenesis in eukaryotes);04712(Circadian rhythm - plant);04712(Circadian rhythm - plant)	K03097	EC:2.7.11.1	Casein kinase II alpha subunit%2C Heading date%2C Photoperiod sensitivit	3.06713	3.56304	2.85509	2.36144	2.59698	2.40193	3.10702	3.49639	3.03043	2.18893	3.14454	3.24974	1.86171	1.99846	2.76473	2.30102	3.55222	3.80777
MSTRG.10942	Os03g0762100	Os03t0762100-01	GO:0003674(molecular_function);GO:0005575(cellular_component);GO:0008150(biological_process)	NA	NA	NA	Conserved hypothetical protein	0.288442	0.30362	0.125745	0.462549	0.119882	0.08331	1.07365	0.640063	0.508934	0.529591	0.401341	0.164395	0.094125	1.10614	0.104141	0.567307	0.239054	0.850287
MSTRG.10943	Os03g0762200	Os03t0762200-01	NA	NA	NA	NA	Hypothetical protein	0.777689	0.50381	0.62107	0.407283	0.470635	0.559341	3.00461	7.62435	8.47358	2.47321	9.15847	6.13019	0	0.494041	0	2.82833	5.95996	2.07439
MSTRG.10944	Os03g0762300	Os03t0762300-01;Os03t0762300-02	GO:0004601(peroxidase activity);GO:0005515(protein binding);GO:0005576(extracellular region);GO:0006979(response to oxidative stress);GO:0009651(response to salt stress);GO:0020037(heme binding);GO:0042744(hydrogen peroxide catabolic process);GO:0046872(metal ion binding);GO:0055114(oxidation-reduction process);GO:0055114(oxidation-reduction process)	00940(Phenylpropanoid biosynthesis);00940(Phenylpropanoid biosynthesis)	K00430	EC:1.11.1.7	Similar to peroxidase 51	9.36032	6.40698	6.33984	8.49295	8.27121	7.01122	42.07	45.8752	62.9161	65.2484	51.1991	35.3796	7.38693	5.36861	8.24168	29.6412	38.9506	15.5317
MSTRG.10945	Os03g0762400	Os03t0762400-01	GO:0004601(peroxidase activity);GO:0005576(extracellular region);GO:0006979(response to oxidative stress);GO:0020037(heme binding);GO:0042744(hydrogen peroxide catabolic process);GO:0046872(metal ion binding);GO:0055114(oxidation-reduction process)	00940(Phenylpropanoid biosynthesis)	K00430	EC:1.11.1.7	Similar to Peroxidase2 precursor (EC 1.11.1.7)	2.74536	4.69896	4.50552	6.01881	8.95279	5.94749	2.90196	2.68468	3.42992	2.55344	3.33587	2.99278	12.5957	3.00772	2.37529	2.26278	2.20523	10.1851
MSTRG.10946	Os03g0762450	Os03t0762450-00	NA	NA	NA	NA	Conserved hypothetical protein	0.089426	0.36703	0.25935	0.195922	0.655258	0.553119	0.190392	0.184358	0.137608	0.11443	0.178816	0.085866	0.372558	0.174443	0.123046	0.237454	0.079788	0.234285
MSTRG.10947	Os03g0762500	MSTRG.10947.1;Os03t0762500-01	NA	NA	NA	NA	Conserved hypothetical protein	0.96249	0.974446	1.53508	0.356297	0.868723	0.219447	2.92048	1.38746	0.265721	1.78835	1.43666	2.60979	0.498249	0.581362	0.237706	1.23735	1.63721	1.34203
MSTRG.10948		MSTRG.10948.1	NA	NA	NA	NA		0.606609	1.08172	0.307515	1.23079	0.518943	0.840529	0	0	0	0	0.0863	0.092269	0.975446	0.324795	1.11839	0	0	0.33631
MSTRG.10949	Os03g0762700	MSTRG.10949.1	NA	NA	NA	NA		6.47223	5.47065	5.7841	5.63001	6.42737	5.88167	8.64481	6.4375	8.65523	9.07706	7.03874	8.95637	5.10698	5.85087	5.85729	8.83434	6.91651	9.0568
MSTRG.1095	Os01g0272650	Os01t0272650-00;MSTRG.1095.2	NA	NA	NA	NA	Hypothetical protein	0.0710559	0.0413059	0.055921	0	0	0	0	0.0395557	0	0.0797458	0.055266	0	0.0412282	0	0	0.0459773	0.0113814	0
MSTRG.10950	Os03g0762900	Os03t0762900-01	GO:0005634(nucleus)	NA	NA	NA	Protein of unknown function DUF566 family protein	2.2548	4.33527	4.27215	3.11554	4.60901	1.32877	2.81292	2.85204	2.87741	3.31503	2.59014	3.12749	2.01104	6.47372	1.74122	2.51924	3.50783	5.68923
MSTRG.10951	Os03g0764000	Os03t0764000-00	GO:0004596(peptide alpha-N-acetyltransferase activity);GO:0006474(N-terminal protein amino acid acetylation);GO:0031248(protein acetyltransferase complex)	NA	NA	NA	Acyl-CoA N-acyltransferase domain containing protein	1.15456	0.900112	1.10153	1.33935	0.984705	1.20832	2.70911	1.27827	0.763943	0.549417	0.964048	0.641471	0.462657	0.774704	1.61414	1.02275	1.66556	2.16702
MSTRG.10952	Os03g0763000	MSTRG.10952.1;Os03t0763000-01;MSTRG.10952.3;MSTRG.10952.4	GO:0004674(protein serine/threonine kinase activity);GO:0005524(ATP binding);GO:0005634(nucleus);GO:0005829(cytosol);GO:0006468(protein phosphorylation);GO:0009507(chloroplast);GO:0010187(negative regulation of seed germination);GO:0016301(kinase activity);GO:0071215(cellular response to abscisic acid stimulus)	03008(Ribosome biogenesis in eukaryotes);04712(Circadian rhythm - plant)	K03097	EC:2.7.11.1	Similar to Casein kinase II alpha subunit	8.18499	8.04744	9.53476	10.3761	8.75777	8.98664	6.45949	5.76429	5.06011	5.55905	5.84344	5.4432	6.57256	9.48407	7.45461	5.24667	6.74663	7.92468
MSTRG.10953	Os03g0764100	Os03t0764100-01	GO:0003700(transcription factor activity, sequence-specific DNA binding);GO:0005634(nucleus);GO:0043565(sequence-specific DNA binding);GO:0044212(transcription regulatory region DNA binding)	NA	NA	NA	Zinc finger transcription factor ZF1	24.2288	0	0	14.6592	0	0	0	0	0	35.3714	0	0	0	0	0	38.4001	0	0
MSTRG.10955	Os03g0764300	MSTRG.10955.2;MSTRG.10955.1;MSTRG.10955.3;MSTRG.10955.5;MSTRG.10955.4;Os03t0764300-01;Os03t0764300-02	GO:0004702(receptor signaling protein serine/threonine kinase activity);GO:0005737(cytoplasm);GO:0005737(cytoplasm)	04626(Plant-pathogen interaction);04626(Plant-pathogen interaction)	K13414	EC:2.7.11.25	Hypothetical conserved gene	1.60596	1.97138	1.45667	1.22276	1.64673	1.45985	2.56036	3.92175	3.41876	3.16619	3.92556	3.53567	0.970755	1.81627	1.6359	2.90164	3.53627	3.23868
MSTRG.10956	Os03g0764250	Os03t0764250-01	NA	NA	NA	NA	Hypothetical gene	6.80241	8.78586	9.96912	6.29628	7.82662	10.5411	15.0533	20.9477	23.7047	15.6816	17.1103	18.7852	5.06827	9.69329	7.69937	14.4445	18.1877	18.3682
[truncated: 33,687 more rows]

## Sheet: Table S4
Supplemental Table S4 List of differentially expressed loci in response to 14 d of Zn deprivation in rice shoots
[truncated: 152 more rows]

[truncated: 10 more sheets: Table S5, Table S6, Table S7, Table S8, Table S9, Table S10, Table S11, Table S12, Table S13, Table S14]
